# Supplementary material for: Floral infrared emissivity estimates using simple tools
Source: Plant Methods. 2021 Feb 25;17:23. doi: 10.1186/s13007-021-00721-w (PMC7905901; doi:10.1186/s13007-021-00721-w)
Supplement: Supplementary file 2 — Additional file 2. Calculated thermocouple estimate summary. Full summary values of the calculated estimates collected via the thermocouple protocol. Column headings are as follows: ‘species’ the species of flower; ‘measurement.location’ the measurement location of estimates here reproductive structures are indicated as ‘A: repro struc’, petal base as ‘B: petal base’, petal edge as ‘C: petal edge’; ‘Ecal.mean’, ‘Ecal.SD’, ‘Ecal.Count’ and ‘Ecal.SEM’ are the mean, standard deviation, number of replicates and standard error of the mean calculated emissivity estimates respectively for the measurement location and species indicated in the previous columns. Additionally, there is a numbered index column (untitled). [file 13007_2021_721_MOESM2_ESM.csv]

	species	measurement.location	Ecal.mean	Ecal.SD	Ecal.Count	Ecal.SEM
1	Bellis perennis	A: repro struc	1.33526316	1.12027898	19	0.257009624
11	Bellis perennis	B: petal base	0.75921053	1.77426281	19	0.407043805
21	Bellis perennis	C: petal edge	1.04594444	0.15395701	18	0.036288015
2	Campanula	A: repro struc	1.0597619	0.26111815	21	0.056980652
12	Campanula	B: petal base	1.06419048	0.20718147	21	0.045210703
22	Campanula	C: petal edge	1.15428571	0.13238321	21	0.028888385
3	Cistus 'Snow Fire'	A: repro struc	0.96795238	0.18235199	21	0.039792467
13	Cistus 'Snow Fire'	B: petal base	1.1747619	0.09119534	21	0.019900455
23	Cistus 'Snow Fire'	C: petal edge	1.14914286	0.11942876	21	0.026061492
4	Coreopsis verticillata	A: repro struc	1.12825	0.14509412	20	0.032444032
14	Coreopsis verticillata	B: petal base	1.1783	0.09154125	20	0.020469246
24	Coreopsis verticillata	C: petal edge	1.1856	0.09140102	20	0.020437889
5	Geranium pratense	A: repro struc	1.12985	0.15931045	20	0.0356229
15	Geranium pratense	B: petal base	1.08752632	0.1714414	19	0.039331355
25	Geranium pratense	C: petal edge	1.167	0.11187493	20	0.025015995
6	Geranium Psilostemon	A: repro struc	0.89647368	0.20170423	19	0.046274124
16	Geranium Psilostemon	B: petal base	1.0785	0.08036987	20	0.017971249
26	Geranium Psilostemon	C: petal edge	1.1348	0.08386618	20	0.018753048
7	Helianthemum	A: repro struc	1.083	0.12433571	20	0.02780231
17	Helianthemum	B: petal base	1.18984211	0.09404979	19	0.021576502
27	Helianthemum	C: petal edge	1.16385	0.11117898	20	0.024860376
8	Leucanthemum vulgare	A: repro struc	1.0888	0.35273497	20	0.078873937
18	Leucanthemum vulgare	B: petal base	1.23245	0.3046082	20	0.068112464
28	Leucanthemum vulgare	C: petal edge	1.29585	0.17914336	20	0.040057673
9	Papaver cambricum	A: repro struc	1.071	0.44876028	20	0.100345849
19	Papaver cambricum	B: petal base	1.2669	0.24199041	20	0.054110701
29	Papaver cambricum	C: petal edge	1.16435	0.13987486	20	0.03127697
10	Taraxacum	A: repro struc	1.03915	0.18402067	20	0.041148273
20	Taraxacum	B: petal base	1.1732	0.53397433	20	0.11940029
30	Taraxacum	C: petal edge	1.08057895	0.12151329	19	0.027877061
