# Supplementary material for: Floral infrared emissivity estimates using simple tools
Source: Plant Methods. 2021 Feb 25;17:23. doi: 10.1186/s13007-021-00721-w (PMC7905901; doi:10.1186/s13007-021-00721-w)
Supplement: Supplementary file 3 — Additional file 3. Solver thermocouple estimate summary. Full summary values of the Solver estimates collected via the thermocouple protocol. Column headings are as follows: ‘species’ the species of flower; ‘measurement.location’ the measurement location of estimates here reproductive structures are indicated as ‘A: repro struc’, petal base as ‘B: petal base’, petal edge as ‘C: petal edge’; ‘Esolv.mean’, ‘Esolv.SD’, ‘Esolv.Count’ and ‘Esolv.SEM’ are the mean, standard deviation, number of replicates and standard error of the mean Solver emissivity estimates respectively for the measurement location and species indicated in the previous columns. Additionally, there is a numbered index column (untitled). Mean and standard deviations listed here are also plotted points for Fig. 3. [file 13007_2021_721_MOESM3_ESM.csv]

	species	measurement.location	Esolv.mean	Esolv.SD	Esolv.Count	Esolv.SEM
1	Bellis perennis	A: repro struc	1.08355358	0.13143801	19	0.030153948
11	Bellis perennis	B: petal base	1.14671568	0.19919174	19	0.045697719
21	Bellis perennis	C: petal edge	1.04622439	0.15372879	18	0.036234223
2	Campanula	A: repro struc	1.0607469	0.26415425	21	0.057643183
12	Campanula	B: petal base	1.06403195	0.20734636	21	0.045246685
22	Campanula	C: petal edge	1.1541341	0.13275794	21	0.028970158
3	Cistus 'Snow Fire'	A: repro struc	0.96785738	0.18219129	21	0.039757399
13	Cistus 'Snow Fire'	B: petal base	1.17484352	0.09173921	21	0.020019137
23	Cistus 'Snow Fire'	C: petal edge	1.14909633	0.11931253	21	0.026036129
4	Coreopsis verticillata	A: repro struc	1.1282576	0.14506762	20	0.032438106
14	Coreopsis verticillata	B: petal base	1.178254	0.09151365	20	0.020463074
24	Coreopsis verticillata	C: petal edge	1.18564415	0.09133254	20	0.020422577
5	Geranium pratense	A: repro struc	1.1297851	0.15929845	20	0.035620216
15	Geranium pratense	B: petal base	1.08758163	0.17100715	19	0.039231731
25	Geranium pratense	C: petal edge	1.167014	0.11204359	20	0.025053708
6	Geranium Psilostemon	A: repro struc	0.89726226	0.19993059	19	0.045867223
16	Geranium Psilostemon	B: petal base	1.07822	0.08012111	20	0.017915625
26	Geranium Psilostemon	C: petal edge	1.1348829	0.08420104	20	0.018827925
7	Helianthemum	A: repro struc	1.0831348	0.12455911	20	0.027852264
17	Helianthemum	B: petal base	1.18956079	0.09370535	19	0.021497482
27	Helianthemum	C: petal edge	1.16411295	0.11134407	20	0.024897291
8	Leucanthemum vulgare	A: repro struc	1.121483	0.2249611	20	0.050302831
18	Leucanthemum vulgare	B: petal base	1.2028134	0.22620755	20	0.050581546
28	Leucanthemum vulgare	C: petal edge	1.2957266	0.1798169	20	0.040208281
9	Papaver cambricum	A: repro struc	1.00113975	0.23315107	20	0.052134164
19	Papaver cambricum	B: petal base	1.24293765	0.17486222	20	0.039100381
29	Papaver cambricum	C: petal edge	1.1584248	0.1212067	20	0.027102642
10	Taraxacum	A: repro struc	1.0385547	0.1819832	20	0.040692681
20	Taraxacum	B: petal base	1.1672463	0.5099942	20	0.11403817
30	Taraxacum	C: petal edge	1.08059816	0.1220705	19	0.028004893
