# Supplementary material for: Floral infrared emissivity estimates using simple tools
Source: Plant Methods. 2021 Feb 25;17:23. doi: 10.1186/s13007-021-00721-w (PMC7905901; doi:10.1186/s13007-021-00721-w)
Supplement: Supplementary file 4 — Additional file 4. Calculated water bath estimate summary. Full summary values of the calculated estimates collected via the water bath protocol. Column headings are as follows: ‘species’ the species of flower; ‘measurement.location’ the measurement location of estimates here reproductive structures are indicated as ‘A: Repro Struc’, petal base as ‘B: Petal Base’, petal edge as ‘C: Petal Edge’; ‘Set.temperature.of.waterbath’ the water bath temperature; ‘Ecal.mean’, ‘Ecal.SD’, ‘Ecal.Count’ and ‘Ecal.SEM’ are the mean, standard deviation, number of replicates and standard error of the mean calculated emissivity estimates respectively for the measurement location of the species at the temperature indicated by the previous columns. Additionally, there is a numbered index column (untitled). [file 13007_2021_721_MOESM4_ESM.csv]

	species	measurement.location	Set.temperature.of.waterbath	Ecal.mean	Ecal.SD	Ecal.Count	Ecal.SEM
1	Bellis perennis	A: Repro Struc	35C	0.86441667	0.11549219	12	0.033339723
19	Bellis perennis	A: Repro Struc	45C	0.87191667	0.09890442	12	0.028551247
7	Bellis perennis	B: Petal Base	35C	1.03875	0.05232786	12	0.015105752
25	Bellis perennis	B: Petal Base	45C	1.02141667	0.06314839	12	0.01822937
13	Bellis perennis	C: Petal Edge	35C	1.0125	0.072693	12	0.020984662
31	Bellis perennis	C: Petal Edge	45C	1.0135	0.05014252	12	0.014474899
2	Campanula	A: Repro Struc	35C	1.12141667	0.06764138	12	0.019526384
20	Campanula	A: Repro Struc	45C	1.07591667	0.04194251	12	0.01210776
8	Campanula	B: Petal Base	35C	1.04825	0.05759281	12	0.016625612
26	Campanula	B: Petal Base	45C	1.02883333	0.03445111	12	0.009945179
14	Campanula	C: Petal Edge	35C	1.02241667	0.05065473	12	0.014622761
32	Campanula	C: Petal Edge	45C	1.01516667	0.02137472	12	0.00617035
3	Eschscholzia californica	A: Repro Struc	35C	0.38916667	0.22819323	12	0.065873711
21	Eschscholzia californica	A: Repro Struc	45C	0.56316667	0.12689927	12	0.036632664
9	Eschscholzia californica	B: Petal Base	35C	1.11033333	0.07215178	12	0.020828425
27	Eschscholzia californica	B: Petal Base	45C	1.06983333	0.03894479	12	0.011242392
15	Eschscholzia californica	C: Petal Edge	35C	1.08858333	0.05109253	12	0.014749143
33	Eschscholzia californica	C: Petal Edge	45C	1.06958333	0.0219191	12	0.006327499
4	Leucanthemum vulgare	A: Repro Struc	35C	0.83475	0.09023114	12	0.026047486
22	Leucanthemum vulgare	A: Repro Struc	45C	0.76983333	0.06400971	12	0.018478012
10	Leucanthemum vulgare	B: Petal Base	35C	1.05783333	0.05031687	12	0.014525229
28	Leucanthemum vulgare	B: Petal Base	45C	1.02616667	0.02483338	12	0.007168779
16	Leucanthemum vulgare	C: Petal Edge	35C	1.05333333	0.05013316	12	0.014472197
34	Leucanthemum vulgare	C: Petal Edge	45C	1.02775	0.02446194	12	0.007061554
5	Potentilla fruticosa	A: Repro Struc	35C	0.84791667	0.06427421	12	0.018554366
23	Potentilla fruticosa	A: Repro Struc	45C	0.82933333	0.09071567	12	0.026187358
11	Potentilla fruticosa	B: Petal Base	35C	1.07433333	0.04155245	12	0.011995159
29	Potentilla fruticosa	B: Petal Base	45C	1.02625	0.02383323	12	0.006880061
17	Potentilla fruticosa	C: Petal Edge	35C	1.07858333	0.03198994	12	0.0092347
35	Potentilla fruticosa	C: Petal Edge	45C	1.028	0.01792915	12	0.0051757
6	Taraxacum	A: Repro Struc	35C	0.93475	0.10526514	12	0.030387428
24	Taraxacum	A: Repro Struc	45C	0.91725	0.09559966	12	0.027597245
12	Taraxacum	B: Petal Base	35C	0.8335	0.19894015	12	0.057429075
30	Taraxacum	B: Petal Base	45C	0.90525	0.13944117	12	0.040253199
18	Taraxacum	C: Petal Edge	35C	1.00475	0.05605537	12	0.016181791
36	Taraxacum	C: Petal Edge	45C	1.04025	0.03719757	12	0.010738014
