# Supplementary material for: Floral infrared emissivity estimates using simple tools
Source: Plant Methods. 2021 Feb 25;17:23. doi: 10.1186/s13007-021-00721-w (PMC7905901; doi:10.1186/s13007-021-00721-w)
Supplement: Supplementary file 5 — Additional file 5. Solver water bath estimate summary. Full summary values of the calculated estimates collected via the water bath protocol. Column headings are as follows: ‘species’ the species of flower; ‘measurement.location’ the measurement location of estimates here reproductive structures are indicated as ‘A: Repro Struc’, petal base as ‘B: Petal Base’, petal edge as ‘C: Petal Edge’; ‘Set.temperature.of.waterbath’ the water bath temperature; ‘Esolve.mean’, ‘Esolve.SD’, ‘Esolve.Count’ and ‘Esolve.SEM’ are the mean, standard deviation, number of replicates and standard error of the mean of the Solver emissivity estimates respectively for the measurement location of the species at the temperature indicated by the previous columns. Additionally, there is a numbered index column (untitled). Mean and standard deviations listed here are also plotted points for Fig. 4. [file 13007_2021_721_MOESM5_ESM.csv]

	species	measurement.location	Set.temperature.of.waterbath	Esolve.mean	Esolve.SD	Esolve.Count	Esolve.SEM
1	Bellis perennis	A: Repro Struc	35C	0.86316667	0.11634106	12	0.033584771
19	Bellis perennis	A: Repro Struc	45C	0.872	0.09922426	12	0.028643577
7	Bellis perennis	B: Petal Base	35C	1.03933333	0.05301686	12	0.015304649
25	Bellis perennis	B: Petal Base	45C	1.02141667	0.06318006	12	0.018238512
13	Bellis perennis	C: Petal Edge	35C	1.0125	0.07335406	12	0.021175493
31	Bellis perennis	C: Petal Edge	45C	1.01375	0.05013278	12	0.014472087
2	Campanula	A: Repro Struc	35C	1.12325	0.07178646	12	0.020722966
20	Campanula	A: Repro Struc	45C	1.07641667	0.04181661	12	0.012071416
8	Campanula	B: Petal Base	35C	1.04875	0.05863621	12	0.016926816
26	Campanula	B: Petal Base	45C	1.02858333	0.03433646	12	0.009912082
14	Campanula	C: Petal Edge	35C	1.02233333	0.05046211	12	0.014567156
32	Campanula	C: Petal Edge	45C	1.0155	0.02031793	12	0.005865281
3	Eschscholzia californica	A: Repro Struc	35C	0.39341667	0.21936953	12	0.063326529
21	Eschscholzia californica	A: Repro Struc	45C	0.56325	0.12717427	12	0.03671205
9	Eschscholzia californica	B: Petal Base	35C	1.10983333	0.07166187	12	0.020687
27	Eschscholzia californica	B: Petal Base	45C	1.06983333	0.03884897	12	0.011214732
15	Eschscholzia californica	C: Petal Edge	35C	1.08891667	0.05033787	12	0.014531291
33	Eschscholzia californica	C: Petal Edge	45C	1.06958333	0.02144531	12	0.006190728
4	Leucanthemum vulgare	A: Repro Struc	35C	0.833	0.09281066	12	0.02679213
22	Leucanthemum vulgare	A: Repro Struc	45C	0.76941667	0.06420487	12	0.018534349
10	Leucanthemum vulgare	B: Petal Base	35C	1.05841667	0.05111922	12	0.014756848
28	Leucanthemum vulgare	B: Petal Base	45C	1.02691667	0.02483933	12	0.007170497
16	Leucanthemum vulgare	C: Petal Edge	35C	1.05383333	0.05074505	12	0.014648834
34	Leucanthemum vulgare	C: Petal Edge	45C	1.02816667	0.02464229	12	0.007113616
5	Potentilla fruticosa	A: Repro Struc	35C	0.84808333	0.06447615	12	0.018612661
23	Potentilla fruticosa	A: Repro Struc	45C	0.82941667	0.09071379	12	0.026186816
11	Potentilla fruticosa	B: Petal Base	35C	1.07441667	0.04148046	12	0.011974377
29	Potentilla fruticosa	B: Petal Base	45C	1.02616667	0.02374805	12	0.006855472
17	Potentilla fruticosa	C: Petal Edge	35C	1.07866667	0.03191561	12	0.009213243
35	Potentilla fruticosa	C: Petal Edge	45C	1.028	0.01792915	12	0.0051757
6	Taraxacum	A: Repro Struc	35C	0.93483333	0.10576117	12	0.03053062
24	Taraxacum	A: Repro Struc	45C	0.91725	0.0955911	12	0.027594774
12	Taraxacum	B: Petal Base	35C	0.83466667	0.19769919	12	0.05707084
30	Taraxacum	B: Petal Base	45C	0.90475	0.14006176	12	0.040432347
18	Taraxacum	C: Petal Edge	35C	1.00483333	0.05509303	12	0.015903988
36	Taraxacum	C: Petal Edge	45C	1.03991667	0.03739095	12	0.010793838
