# Supplementary material for: Floral infrared emissivity estimates using simple tools
Source: Plant Methods. 2021 Feb 25;17:23. doi: 10.1186/s13007-021-00721-w (PMC7905901; doi:10.1186/s13007-021-00721-w)
Supplement: Supplementary file 6 — Additional file 6. Thermocouple estimation extracted data. The full data extracted from thermal images and the emissivity estimates from the thermocouple protocol. Column headings are as follows: ‘measurement’ a name identifier for each flower measurement. ‘Individual within species’ the numerical identifier of individual flowers within each species numbers are shared across species, this is used for flower identification not for analysis. ‘Individual’ numerical identifier of flower individual across all species. ‘Species’ the flower species. ‘measurement location’ the measurement location, here reproductive structures are indicated as ‘A: repro struc’, petal base as ‘B: petal base’, petal edge as ‘C: petal edge’. ‘temp on thermocouple = Tobj’ the thermocouple reading of flower temperature in degrees Celsius at the measurement indicated by the previous columns. ‘Tobj (k)’ the thermocouple reading of flower temperature in degrees Kelvin at the measurement indicated by the previous columns. ‘Tref’ the reflected temperature at the measurement indicated by previous columns. ‘at e = 1 d = 0, Temp uncorrected (for W)’ the apparent temperature at measurement indicated by the previous columns. ‘at e = 0.98 d = 0.5’ the camera’s temperature measurement, in kelvin, when emissivity was 0.98 at the measurement indicated by the previous columns. ‘DeltaTobj-T0.98’ the ‘Tobj (k)’ measurement minus that of the thermal camera when emissivity was 0.98 (‘at e = 0.98 d = 0.5’). ‘Ecal’ and ‘Esolve’ the calculated and Solver emissivity estimates respectively at the measurement indicated by the previous columns. ‘DeltaE’ the difference between calculated and Solver emissivity estimates at measurement indicated by the previous columns. [file 13007_2021_721_MOESM6_ESM.csv]

measurment	individual within sp	individual	species	measurement location	temp on thermocouple = Tobj	Tobj (k)	Tref	at e=1 d=0, Temp uncorrected (for W)	at e=0.98 d=0.5	DeltaTobj-T0.98	Ecal	Esolv	DaltaE
1	1	1	Bellis perennis	C: petal edge	25.3	298.5	297	298.4	298.4	0.1	0.934	0.934104	0
2	1	1	Bellis perennis	A: repro struc	25.7	298.9	297	299.4	299.4	-0.5	1.273	1.281257	0.008
3	1	1	Bellis perennis	B: petal base	24.5	297.7	297	297.7	297.7	0	0.993	0.992719	0
4	2	2	Bellis perennis	C: petal edge	27.8	301	297	299.6	299.7	1.3	0.649	0.6485	0
5	2	2	Bellis perennis	A: repro struc	27.7	300.9	297	301.1	301.2	-0.3	1.06	1.066757	0.007
6	2	2	Bellis perennis	B: petal base	25.4	298.6	297	299.2	299.3	-0.7	1.386	1.41381	0.028
7	3	3	Bellis perennis	C: petal edge	26.8	300	296.7	300.2	300.2	-0.2	1.068	1.068065	0
8	3	3	Bellis perennis	A: repro struc	25.5	298.7	296.7	299.3	299.4	-0.7	1.31	1.310081	0.001
9	3	3	Bellis perennis	B: petal base	24.7	297.9	296.7	297.9	297.9	0	0.997	0.999087	0.002
10	4	4	Bellis perennis	C: petal edge	27	300.2	296.9	300.4	300.5	-0.3	1.068	1.070592	0.002
11	4	4	Bellis perennis	A: repro struc	28.4	301.6	296.9	302.4	302.5	-0.9	1.184	1.185678	0.002
12	4	4	Bellis perennis	B: petal base	26	299.2	296.9	299.1	299.2	0	0.96	0.959865	0
13	5	5	Bellis perennis	B: petal base	25.7	298.9	296.9	300.2	300.3	-1.4	1.671	1.707197	0.036
14	5	5	Bellis perennis	A: repro struc	26	299.2	296.9	299.4	299.4	-0.2	1.093	1.093318	0
15	6	6	Bellis perennis	C: petal edge	29	302.2	297	301.7	301.8	0.4	0.908	0.9092	0.001
16	6	6	Bellis perennis	A: repro struc	29.5	302.7	297	303.4	303.6	-0.9	1.136	1.136488	0
17	6	6	Bellis perennis	B: petal base	26.5	299.7	297	300.1	300.2	-0.5	1.158	1.161115	0.003
18	1	7	Taraxacum	C: petal edge	30	303.2	297	302.7	302.8	0.4	0.924	0.922128	-0.002
19	1	7	Taraxacum	A: repro struc	30.8	304	297	303.8	303.9	0.1	0.979	0.976593	-0.002
20	1	7	Taraxacum	B: petal base	25.5	298.7	297	298.4	298.4	0.3	0.823	0.820986	-0.002
21	2	8	Taraxacum	C: petal edge	28	301.2	296.9	302.2	302.3	-1.1	1.248	1.254606	0.006
22	2	8	Taraxacum	A: repro struc	27.7	300.9	296.9	301.2	301.3	-0.4	1.084	1.084334	0
23	2	8	Taraxacum	B: petal base	25.9	299.1	296.9	298.7	298.8	0.3	0.819	0.816173	-0.003
24	3	9	Taraxacum	C: petal edge	27.4	300.6	296.9	301	301.1	-0.5	1.118	1.119407	0.001
25	3	9	Taraxacum	A: repro struc	27.5	300.7	296.9	301	301.1	-0.4	1.088	1.089598	0.002
26	3	9	Taraxacum	B: petal base	26.4	299.6	296.9	299.5	299.6	0	0.967	0.968656	0.001
27	4	10	Taraxacum	C: petal edge	27.2	300.4	296.8	300.7	300.8	-0.4	1.092	1.091667	0
28	4	10	Taraxacum	A: repro struc	28	301.2	296.8	301.3	301.4	-0.2	1.03	1.032547	0.002
29	4	10	Taraxacum	B: petal base	26.2	299.4	296.8	299.5	299.5	-0.1	1.044	1.044145	0
30	5	11	Taraxacum	C: petal edge	27.8	301	296.8	301.1	301.2	-0.2	1.031	1.031855	0.001
31	5	11	Taraxacum	A: repro struc	27.5	300.7	296.8	300.4	300.4	0.3	0.927	0.928726	0.001
32	5	11	Taraxacum	B: petal base	26.5	299.7	296.8	299.6	299.7	0	0.97	0.970767	0.001
33	6	12	Taraxacum	C: petal edge	29.8	303	287	303.1	303.3	-0.3	1.01	1.01121	0.001
34	6	12	Taraxacum	A: repro struc	28.3	301.5	287	301.4	301.5	0	0.995	0.993043	-0.002
35	6	12	Taraxacum	B: petal base	26.7	299.9	287	299.9	300	-0.1	1.001	1.000555	-0.001
36	1	25	Helianthemum	C: petal edge	30.4	303.6	296.3	303.5	303.7	-0.1	0.993	0.993295	0
37	1	25	Helianthemum	A: repro struc	26.4	299.6	296.3	299.9	299.9	-0.3	1.098	1.097219	-0.001
38	1	25	Helianthemum	B: petal base	31.7	304.9	296.3	305.7	305.9	-1	1.106	1.102744	-0.004
39	2	26	Helianthemum	C: petal edge	29.6	302.8	296.3	303.8	303.9	-1.1	1.169	1.168377	0
40	2	26	Helianthemum	A: repro struc	25.8	299	296.3	299.5	299.6	-0.6	1.193	1.196521	0.003
41	2	26	Helianthemum	B: petal base	30	303.2	296.3	304.7	304.9	-1.7	1.236	1.236521	0
42	3	27	Helianthemum	C: petal edge	30.5	303.7	296.4	305.1	305.3	-1.6	1.21	1.211456	0.002
43	3	27	Helianthemum	A: repro struc	28.7	301.9	296.4	302	302.1	-0.2	1.026	1.02569	0
44	3	27	Helianthemum	B: petal base	30.8	304	296.4	306.1	306.3	-2.3	1.301	1.300528	0
45	4	28	Helianthemum	C: petal edge	29	302.2	296.8	302.4	302.6	-0.4	1.046	1.045076	-0.001
46	4	28	Helianthemum	A: repro struc	28.4	301.6	296.8	302.3	302.4	-0.8	1.159	1.158526	0
47	5	29	Helianthemum	C: petal edge	31.4	304.6	297.3	306.2	306.5	-1.9	1.24	1.243871	0.004
48	5	29	Helianthemum	A: repro struc	28.8	302	297.3	302	302.1	-0.1	1.008	1.008077	0
49	5	29	Helianthemum	B: petal base	30	303.2	297.3	304.8	305	-1.8	1.293	1.289043	-0.004
50	1	30	Papaver cambricum	C: petal edge	28.7	301.9	297.4	302.6	302.8	-0.9	1.17	1.169123	0
51	1	30	Papaver cambricum	A: repro struc	29.4	302.6	297.4	302.4	302.6	0	0.969	0.970202	0.001
52	1	30	Papaver cambricum	B: petal base	28.1	301.3	297.4	302.6	302.7	-1.4	1.354	1.357137	0.004
53	2	31	Papaver cambricum	C: petal edge	30.3	303.5	297.4	304	304.2	-0.7	1.094	1.092825	-0.002
54	2	31	Papaver cambricum	A: repro struc	28.1	301.3	297.4	301.5	301.6	-0.3	1.061	1.062326	0.001
55	2	31	Papaver cambricum	B: petal base	30.8	304	297.4	304.9	305.1	-1.1	1.152	1.149031	-0.003
56	3	32	Papaver cambricum	C: petal edge	28.1	301.3	297.2	302.1	302.2	-0.9	1.21	1.211004	0.001
57	3	32	Papaver cambricum	A: repro struc	25.2	298.4	297.2	298.6	298.6	-0.2	1.171	1.175975	0.005
58	3	32	Papaver cambricum	B: petal base	29.3	302.5	297.2	304.2	304.3	-1.8	1.344	1.344194	0.001
59	1	33	Leucanthemum vulgare	C: petal edge	30.6	303.8	297.7	305	305.2	-1.4	1.215	1.214845	0
60	1	33	Leucanthemum vulgare	A: repro struc	31.4	304.6	297.7	305.6	305.8	-1.2	1.162	1.160341	-0.001
61	1	33	Leucanthemum vulgare	B: petal base	30	303.2	297.7	303.9	304.1	-0.9	1.142	1.142975	0.001
62	2	34	Leucanthemum vulgare	A: repro struc	31	304.2	297.7	305.6	305.8	-1.6	1.236	1.239139	0.004
63	2	34	Leucanthemum vulgare	B: petal base	29.5	302.7	297.7	306.8	307	-4.3	1.876	1.874932	-0.001
64	2	34	Leucanthemum vulgare	C: petal edge	30.6	303.8	297.7	304.3	304.5	-0.7	1.095	1.093163	-0.002
65	3	35	Leucanthemum vulgare	C: petal edge	29.5	302.7	297.7	303.4	303.5	-0.8	1.155	1.155756	0.001
66	3	35	Leucanthemum vulgare	A: repro struc	33.3	306.5	297.7	307	307.3	-0.8	1.07	1.066016	-0.004
67	3	35	Leucanthemum vulgare	B: petal base	32.4	305.6	297.7	306.8	307	-1.4	1.17	1.171831	0.002
68	4	36	Leucanthemum vulgare	C: petal edge	27.6	300.8	297.7	301.6	301.7	-0.9	1.274	1.273396	-0.001
69	4	36	Leucanthemum vulgare	A: repro struc	33.3	306.5	297.7	307.2	307.4	-0.9	1.094	1.095394	0.002
70	4	36	Leucanthemum vulgare	B: petal base	31	304.2	297.7	305.1	305.3	-1.1	1.154	1.150872	-0.004
71	5	37	Leucanthemum vulgare	C: petal edge	28.6	301.8	297.7	303.7	303.8	-2	1.491	1.492383	0.001
72	5	37	Leucanthemum vulgare	A: repro struc	31.7	304.9	297.7	307.3	307.5	-2.6	1.362	1.362383	0
73	5	37	Leucanthemum vulgare	B: petal base	29.3	302.5	297.7	303.1	303.2	-0.7	1.139	1.137159	-0.002
74	6	38	Leucanthemum vulgare	C: petal edge	30.4	303.6	297.7	304.9	305	-1.4	1.24	1.241841	0.002
75	6	38	Leucanthemum vulgare	A: repro struc	33	306.2	297.7	307.8	308.1	-1.9	1.209	1.208611	-0.001
76	6	38	Leucanthemum vulgare	B: petal base	30.6	303.8	297.7	305.1	305.3	-1.5	1.233	1.232343	0
77	4	39	Papaver cambricum	C: petal edge	28.3	301.5	295.9	302.2	302.4	-0.9	1.136	1.140103	0.004
78	4	39	Papaver cambricum	A: repro struc	23.7	296.9	295.9	297	297	-0.1	1.088	1.091434	0.003
79	4	39	Papaver cambricum	B: petal base	27	300.2	295.9	301.5	301.6	-1.4	1.319	1.318588	0
80	5	40	Papaver cambricum	C: petal edge	30.3	303.5	296	304.7	304.9	-1.4	1.176	1.176693	0.001
81	5	40	Papaver cambricum	A: repro struc	25	298.2	296	298.6	298.6	-0.4	1.186	1.187977	0.002
82	5	40	Papaver cambricum	B: petal base	30	303.2	296	304.7	304.9	-1.7	1.227	1.227571	0.001
83	6	41	Papaver cambricum	C: petal edge	30.6	303.8	296.2	303.8	303.9	-0.1	1.008	1.00811	0.001
84	6	41	Papaver cambricum	A: repro struc	26.8	300	296.2	300	300.1	-0.1	1.005	1.00582	0.001
85	6	41	Papaver cambricum	B: petal base	29	302.2	296.2	303.3	303.4	-1.2	1.199	1.199104	0
86	1	42	Campanula	C: petal edge	27.7	300.9	296	300.8	300.9	0	0.985	0.983975	-0.001
87	1	42	Campanula	A: repro struc	30	303.2	296	303.1	303.3	-0.1	0.993	0.99416	0.002
88	1	42	Campanula	B: petal base	30.6	303.8	296	304.2	304.4	-0.6	1.061	1.064016	0.003
89	2	43	Campanula	C: petal edge	29.5	302.7	296.5	302.5	302.6	0.1	0.974	0.97068	-0.003
90	2	43	Campanula	A: repro struc	29.7	302.9	296.5	303	303.1	-0.2	1.024	1.020462	-0.003
91	2	43	Campanula	B: petal base	30.4	303.6	296.5	303.1	303.3	0.3	0.934	0.928607	-0.006
92	3	44	Campanula	C: petal edge	28.3	301.5	296.5	302.5	302.6	-1.1	1.215	1.214865	0
93	3	44	Campanula	A: repro struc	30	303.2	296.5	304.5	304.7	-1.5	1.212	1.210695	-0.001
94	3	44	Campanula	B: petal base	30.7	303.9	296.5	304	304.2	-0.3	1.022	1.021328	-0.001
95	4	45	Campanula	C: petal edge	32.7	305.9	296.7	305.5	305.7	0.2	0.963	0.963065	0
96	4	45	Campanula	A: repro struc	30.3	303.5	296.7	303.8	303.9	-0.4	1.054	1.050525	-0.004
97	4	45	Campanula	B: petal base	32.3	305.5	296.7	306	306.2	-0.7	1.069	1.069174	0.001
98	5	46	Campanula	C: petal edge	28.7	301.9	296.8	302.4	302.5	-0.6	1.109	1.108885	0
99	5	46	Campanula	A: repro struc	30.2	303.4	296.8	303.5	303.6	-0.2	1.024	1.025138	0.001
100	5	46	Campanula	B: petal base	31.6	304.8	296.8	305.7	305.9	-1.1	1.127	1.121392	-0.006
101	6	47	Campanula	C: petal edge	27.7	300.9	296.8	300.8	300.9	0	0.982	0.981596	0
102	6	47	Campanula	A: repro struc	29.7	302.9	296.8	303.5	303.7	-0.8	1.111	1.110941	0
103	6	47	Campanula	B: petal base	30.1	303.3	296.8	303	303.1	0.2	0.96	0.961359	0.001
104	1	48	Geranium Psilostemon	C: petal edge	28.7	301.9	296.3	303.3	303.5	-1.6	1.268	1.268288	0
105	1	48	Geranium Psilostemon	A: repro struc	30.4	303.6	296.3	302.8	303	0.6	0.893	0.893896	0.001
106	1	48	Geranium Psilostemon	B: petal base	28	301.2	296.3	301.6	301.7	-0.5	1.091	1.090801	0
107	2	49	Geranium Psilostemon	C: petal edge	28	301.2	296.6	301.7	301.8	-0.6	1.119	1.121636	0.002
108	2	49	Geranium Psilostemon	A: repro struc	31.2	304.4	296.6	304.8	305	-0.6	1.062	1.061763	0
109	2	49	Geranium Psilostemon	B: petal base	30.7	303.9	296.6	304.4	304.6	-0.7	1.08	1.076722	-0.003
110	3	50	Geranium Psilostemon	C: petal edge	27.8	301	296.9	302.1	302.2	-1.2	1.285	1.285961	0.001
111	3	50	Geranium Psilostemon	A: repro struc	30.5	303.7	296.9	303.8	303.9	-0.2	1.024	1.02044	-0.003
112	3	50	Geranium Psilostemon	B: petal base	29	302.2	296.9	302.7	302.8	-0.6	1.106	1.106171	0
113	4	51	Geranium Psilostemon	C: petal edge	28.8	302	296.9	302.1	302.2	-0.2	1.028	1.026184	-0.002
114	4	51	Geranium Psilostemon	A: repro struc	30	303.2	296.9	303.7	303.9	-0.7	1.091	1.092596	0.002
115	4	51	Geranium Psilostemon	B: petal base	31.4	304.6	296.9	304.7	304.9	-0.3	1.022	1.020816	-0.001
116	5	52	Geranium Psilostemon	C: petal edge	31.4	304.6	296.9	304.6	304.8	-0.2	1.008	1.007294	-0.001
117	5	52	Geranium Psilostemon	A: repro struc	30.9	304.1	296.9	303.4	303.5	0.6	0.907	0.903154	-0.004
118	5	52	Geranium Psilostemon	B: petal base	29.2	302.4	296.9	303.8	304	-1.6	1.274	1.271458	-0.002
119	6	53	Geranium Psilostemon	C: petal edge	31.4	304.6	296.9	305.7	305.9	-1.3	1.159	1.157536	-0.002
120	6	53	Geranium Psilostemon	A: repro struc	32.9	306.1	296.9	305.6	305.8	0.3	0.951	0.956735	0.005
121	6	53	Geranium Psilostemon	B: petal base	30.8	304	296.9	305.4	305.6	-1.6	1.216	1.216197	0
122	7	54	Taraxacum	C: petal edge	29.3	302.5	297.1	303.3	303.4	-0.9	1.162	1.156494	-0.006
123	7	54	Taraxacum	A: repro struc	29.2	302.4	297.1	301.5	301.6	0.8	0.833	0.83266	0
124	7	54	Taraxacum	B: petal base	27.3	300.5	297.1	300.5	300.6	-0.1	1.007	1.006566	0
125	8	55	Taraxacum	C: petal edge	30	303.2	297.4	304.9	305.1	-1.9	1.316	1.316155	0
126	8	55	Taraxacum	A: repro struc	28.5	301.7	297.4	301.4	301.5	0.2	0.936	0.936564	0
127	8	55	Taraxacum	B: petal base	27.2	300.4	297.4	301.4	301.5	-1.1	1.351	1.351777	0.001
128	9	56	Taraxacum	C: petal edge	31.5	304.7	297.4	305	305.2	-0.5	1.052	1.052225	0
129	9	56	Taraxacum	A: repro struc	29.3	302.5	297.4	304.7	304.9	-2.4	1.46	1.462084	0.002
130	9	56	Taraxacum	B: petal base	28.3	301.5	297.4	302	302.1	-0.6	1.134	1.134435	0
131	7	61	Bellis perennis	C: petal edge	28.7	301.9	296.9	301.1	301.2	0.7	0.842	0.843131	0.001
132	7	61	Bellis perennis	A: repro struc	28.4	301.6	296.9	301	301.1	0.5	0.876	0.876423	0.001
133	7	61	Bellis perennis	B: petal base	29.6	302.8	296.9	303.1	303.3	-0.5	1.061	1.060965	0
134	8	62	Bellis perennis	C: petal edge	29.1	302.3	297.2	303.5	303.7	-1.4	1.253	1.2542	0.001
135	8	62	Bellis perennis	A: repro struc	28.5	301.7	297.2	301.9	302	-0.3	1.054	1.055948	0.002
136	8	62	Bellis perennis	B: petal base	28	301.2	297.2	302.5	302.7	-1.5	1.345	1.348717	0.004
137	9	63	Bellis perennis	C: petal edge	30.7	303.9	297.2	304.9	305.1	-1.2	1.165	1.167063	0.002
138	9	63	Bellis perennis	A: repro struc	30.6	303.8	297.2	304.5	304.7	-0.9	1.12	1.119892	0
139	9	63	Bellis perennis	B: petal base	30.5	303.7	297.2	304.2	304.3	-0.6	1.089	1.0889	0
140	10	64	Bellis perennis	C: petal edge	31.3	304.5	297.5	305.8	306	-1.5	1.205	1.199901	-0.005
141	10	64	Bellis perennis	A: repro struc	31.3	304.5	297.5	305.3	305.5	-1	1.129	1.131816	0.003
142	10	64	Bellis perennis	B: petal base	30.3	303.5	297.5	304.4	304.5	-1	1.166	1.164225	-0.002
143	11	65	Bellis perennis	C: petal edge	30.9	304.1	297.5	304.8	305	-0.9	1.12	1.120311	0
144	11	65	Bellis perennis	A: repro struc	30.2	303.4	297.5	303.8	304	-0.6	1.08	1.079933	0
145	11	65	Bellis perennis	B: petal base	29.4	302.6	297.5	303.7	303.8	-1.2	1.233	1.233206	0
146	12	66	Bellis perennis	C: petal edge	30.2	303.4	297.5	304.6	304.8	-1.4	1.222	1.22187	0
147	12	66	Bellis perennis	A: repro struc	29.8	303	297.5	304.2	304.4	-1.4	1.237	1.234004	-0.003
148	12	66	Bellis perennis	B: petal base	29.7	302.9	297.5	303.8	303.9	-1	1.183	1.181697	-0.001
149	1	67	Geranium pratense	C: petal edge	30.2	303.4	296.9	304.4	304.6	-1.2	1.169	1.168997	0
150	1	67	Geranium pratense	A: repro struc	28.9	302.1	296.9	304.1	304.3	-2.2	1.41	1.408502	-0.002
151	1	67	Geranium pratense	B: petal base	29.5	302.7	296.9	304	304.1	-1.4	1.242	1.241918	0
152	2	68	Geranium pratense	C: petal edge	30	303.2	296.9	304.5	304.7	-1.5	1.224	1.224749	0
153	2	68	Geranium pratense	A: repro struc	30.4	303.6	296.9	303.9	304	-0.4	1.055	1.050729	-0.004
154	2	68	Geranium pratense	B: petal base	30.7	303.9	296.9	304.1	304.3	-0.4	1.038	1.040984	0.003
155	3	69	Geranium pratense	C: petal edge	31.3	304.5	297.2	304.9	305.1	-0.6	1.066	1.066599	0
156	3	69	Geranium pratense	A: repro struc	29.7	302.9	297.2	302.6	302.7	0.2	0.954	0.954521	0.001
157	4	70	Geranium pratense	C: petal edge	30.9	304.1	297.2	304.7	304.9	-0.8	1.1	1.09938	0
158	4	70	Geranium pratense	A: repro struc	28.7	301.9	297.2	302.3	302.4	-0.5	1.096	1.095657	-0.001
159	4	70	Geranium pratense	B: petal base	29.2	302.4	297.2	302.9	303	-0.6	1.108	1.105607	-0.003
160	5	71	Geranium pratense	C: petal edge	29.3	302.5	297.2	303.8	304	-1.5	1.264	1.263864	0
161	5	71	Geranium pratense	A: repro struc	28.3	301.5	297.2	302.1	302.2	-0.7	1.152	1.148967	-0.003
162	5	71	Geranium pratense	B: petal base	29.7	302.9	297.2	303.6	303.8	-0.9	1.136	1.135443	-0.001
163	6	72	Geranium pratense	C: petal edge	30.4	303.6	297.2	304.2	304.4	-0.8	1.107	1.107066	0
164	6	72	Geranium pratense	A: repro struc	28.4	301.6	297.2	302.5	302.6	-1	1.22	1.221375	0.001
165	6	72	Geranium pratense	B: petal base	29.1	302.3	297.2	302.3	302.4	-0.1	1.008	1.007732	0
166	10	73	Taraxacum	C: petal edge	28.4	301.6	297.1	301.2	301.3	0.3	0.916	0.915191	-0.001
167	10	73	Taraxacum	A: repro struc	25.7	298.9	297.1	299.1	299.1	-0.2	1.117	1.118807	0.001
168	10	73	Taraxacum	B: petal base	25.7	298.9	297.1	298.4	298.4	0.5	0.722	0.718174	-0.003
169	11	74	Taraxacum	C: petal edge	28.5	301.7	296.8	301.6	301.7	0	0.986	0.984008	-0.002
170	11	74	Taraxacum	A: repro struc	28	301.2	296.8	300.9	301	0.2	0.937	0.938032	0.001
171	11	74	Taraxacum	B: petal base	27.6	300.8	296.8	301.6	301.7	-0.9	1.214	1.213502	0
172	12	75	Taraxacum	C: petal edge	29.9	303.1	297.3	303.5	303.6	-0.5	1.08	1.079894	-0.001
173	12	75	Taraxacum	A: repro struc	28.8	302	297.3	302	302.1	-0.1	1.008	1.007859	0
174	12	75	Taraxacum	B: petal base	27.4	300.6	297.3	301.5	301.6	-1	1.289	1.291845	0.003
175	7	76	Leucanthemum vulgare	C: petal edge	29.7	302.9	296	304.4	304.6	-1.7	1.236	1.236052	0
176	7	76	Leucanthemum vulgare	A: repro struc	26.2	299.4	296	299.7	299.8	-0.4	1.094	1.094846	0
177	7	76	Leucanthemum vulgare	B: petal base	28.4	301.6	296	301.4	301.6	0	0.969	0.970416	0.001
178	8	77	Leucanthemum vulgare	C: petal edge	29.7	302.9	296.4	303.9	304	-1.1	1.169	1.167284	-0.001
179	8	77	Leucanthemum vulgare	A: repro struc	27.2	300.4	296.4	300.1	300.2	0.2	0.928	0.928485	0
180	8	77	Leucanthemum vulgare	B: petal base	26.6	299.8	296.4	299.4	299.5	0.3	0.884	0.884437	0
181	9	78	Leucanthemum vulgare	C: petal edge	30	303.2	296.7	304.2	304.4	-1.2	1.169	1.167847	-0.001
182	9	78	Leucanthemum vulgare	A: repro struc	26.4	299.6	296.7	299.5	299.6	0	0.97	0.969986	0
183	9	78	Leucanthemum vulgare	B: petal base	28.4	301.6	296.7	302.4	302.6	-1	1.177	1.176659	0
184	10	79	Leucanthemum vulgare	C: petal edge	29.4	302.6	296.7	304.4	304.6	-2	1.328	1.327917	0
185	10	79	Leucanthemum vulgare	A: repro struc	31.3	304.5	296.7	305.8	306	-1.5	1.184	1.185642	0.001
186	10	79	Leucanthemum vulgare	B: petal base	30.1	303.3	296.7	304.3	304.5	-1.2	1.167	1.166005	-0.001
187	11	80	Leucanthemum vulgare	C: petal edge	30.1	303.3	296.3	303.4	303.6	-0.3	1.022	1.022474	0
188	11	80	Leucanthemum vulgare	A: repro struc	31.2	304.4	296.3	305.7	305.9	-1.5	1.178	1.177533	0
189	11	80	Leucanthemum vulgare	B: petal base	31.5	304.7	296.3	306.2	306.5	-1.8	1.197	1.195601	-0.002
190	12	81	Leucanthemum vulgare	C: petal edge	30.9	304.1	296.3	305	305.2	-1.1	1.129	1.130756	0.001
191	12	81	Leucanthemum vulgare	A: repro struc	31.2	304.4	296.3	305.8	306	-1.6	1.191	1.187957	-0.003
192	12	81	Leucanthemum vulgare	B: petal base	30.5	303.7	296.3	304.2	304.3	-0.6	1.079	1.077409	-0.001
193	7	82	Papaver cambricum	C: petal edge	29.2	302.4	296.2	303.6	303.8	-1.4	1.21	1.209724	0
194	7	82	Papaver cambricum	A: repro struc	24.2	297.4	296.2	297.8	297.8	-0.4	1.333	1.366355	0.034
195	7	82	Papaver cambricum	B: petal base	28.8	302	296.2	303.4	303.5	-1.5	1.259	1.252708	-0.007
196	8	83	Papaver cambricum	C: petal edge	29.8	303	296.5	304.2	304.4	-1.4	1.201	1.201037	0
197	8	83	Papaver cambricum	A: repro struc	25.3	298.5	296.5	298.9	299	-0.5	1.206	1.207106	0.001
198	8	83	Papaver cambricum	B: petal base	27.4	300.6	296.5	302	302.1	-1.5	1.36	1.363731	0.003
199	9	84	Papaver cambricum	C: petal edge	29.7	302.9	296.6	304.1	304.3	-1.4	1.207	1.205025	-0.002
200	9	84	Papaver cambricum	A: repro struc	26.5	299.7	296.6	299.4	299.4	0.3	0.906	0.905813	0
201	9	84	Papaver cambricum	B: petal base	27	300.2	296.6	301.2	301.4	-1.2	1.293	1.291032	-0.002
202	10	85	Papaver cambricum	C: petal edge	29.8	303	296.6	303.4	303.6	-0.6	1.073	1.07203	-0.001
203	10	85	Papaver cambricum	A: repro struc	27.9	301.1	296.6	300.2	300.3	0.8	0.801	0.803078	0.002
204	10	85	Papaver cambricum	B: petal base	30	303.2	296.6	303	303.1	0.1	0.976	0.977376	0.001
205	11	86	Papaver cambricum	C: petal edge	29.7	302.9	296.6	303.5	303.7	-0.8	1.107	1.10764	0
206	11	86	Papaver cambricum	A: repro struc	27.2	300.4	296.6	300.3	300.4	0	0.979	0.979023	0
207	11	86	Papaver cambricum	B: petal base	28.9	302.1	296.6	302.6	302.7	-0.6	1.102	1.101903	0
208	12	87	Papaver cambricum	C: petal edge	29.7	302.9	296.9	303.7	303.9	-1	1.147	1.147471	0
209	12	87	Papaver cambricum	A: repro struc	29.1	302.3	296.9	302.1	302.2	0.1	0.969	0.968087	-0.001
210	12	87	Papaver cambricum	B: petal base	29.7	302.9	296.9	304.1	304.3	-1.4	1.217	1.216045	-0.001
211	7	88	Campanula	C: petal edge	29	302.2	296.8	303.5	303.6	-1.4	1.259	1.258261	-0.001
212	7	88	Campanula	A: repro struc	27.7	300.9	296.8	300.4	300.5	0.4	0.881	0.882211	0.001
213	7	88	Campanula	B: petal base	28.7	301.9	296.8	302.4	302.6	-0.7	1.109	1.10904	0
214	8	89	Campanula	C: petal edge	30	303.2	297.1	304	304.1	-0.9	1.145	1.145914	0.001
215	8	89	Campanula	A: repro struc	26.9	300.1	297.1	300.5	300.5	-0.4	1.143	1.14322	0
216	8	89	Campanula	B: petal base	29.3	302.5	297.1	303.1	303.2	-0.7	1.124	1.12456	0.001
217	9	90	Campanula	C: petal edge	28.9	302.1	297.5	303.3	303.4	-1.3	1.28	1.279911	0
218	9	90	Campanula	A: repro struc	26.8	300	297.5	301	301	-1	1.418	1.416137	-0.002
219	9	90	Campanula	B: petal base	28.5	301.7	297.5	303	303.2	-1.5	1.33	1.331657	0.002
220	10	91	Campanula	C: petal edge	29.6	302.8	297.1	304.4	304.6	-1.8	1.302	1.303098	0.001
221	10	91	Campanula	A: repro struc	28.1	301.3	297.1	301.4	301.6	-0.3	1.032	1.031359	-0.001
222	10	91	Campanula	B: petal base	28.5	301.7	297.1	302.2	302.3	-0.6	1.12	1.120183	0
223	11	92	Campanula	C: petal edge	27.9	301.1	297.1	301.6	301.7	-0.6	1.136	1.136758	0
224	11	92	Campanula	A: repro struc	26.6	299.8	297.1	299	299	0.8	0.704	0.705919	0.002
225	11	92	Campanula	B: petal base	27.9	301.1	297.1	301.6	301.7	-0.6	1.136	1.136758	0
226	12	93	Campanula	C: petal edge	31.1	304.3	297	305.3	305.5	-1.2	1.153	1.151436	-0.001
227	12	93	Campanula	A: repro struc	29.1	302.3	297	302.4	302.5	-0.2	1.027	1.029605	0.002
228	12	93	Campanula	B: petal base	29.5	302.7	297	303.2	303.3	-0.6	1.099	1.099616	0
229	7	94	Geranium pratense	C: petal edge	30	303.2	297.3	303.7	303.8	-0.6	1.097	1.09715	0
230	7	94	Geranium pratense	A: repro struc	29.9	303.1	297.3	303.2	303.4	-0.3	1.027	1.026288	0
231	7	94	Geranium pratense	B: petal base	29.6	302.8	297.3	303.1	303.2	-0.4	1.065	1.067015	0.002
232	8	95	Geranium pratense	C: petal edge	31.9	305.1	297.5	306.2	306.4	-1.3	1.162	1.162407	0.001
233	8	95	Geranium pratense	A: repro struc	30.4	303.6	297.5	304.4	304.6	-1	1.146	1.146579	0.001
234	8	95	Geranium pratense	B: petal base	31.1	304.3	297.5	304.5	304.6	-0.3	1.04	1.039964	0
235	9	96	Geranium pratense	C: petal edge	31.6	304.8	297.6	306.1	306.3	-1.5	1.199	1.199133	0
236	9	96	Geranium pratense	A: repro struc	29.8	303	297.6	303.6	303.7	-0.7	1.125	1.125447	0.001
237	9	96	Geranium pratense	B: petal base	29.1	302.3	297.6	303.3	303.4	-1.1	1.23	1.228586	-0.001
238	10	97	Geranium pratense	C: petal edge	31.4	304.6	297.8	305.4	305.6	-1	1.133	1.133201	0
239	10	97	Geranium pratense	A: repro struc	31.5	304.7	297.8	304	304.2	0.5	0.904	0.903973	0
240	10	97	Geranium pratense	B: petal base	30.3	303.5	297.8	304	304.1	-0.6	1.101	1.100401	0
241	11	98	Geranium pratense	C: petal edge	30.1	303.3	297.7	303.1	303.2	0.1	0.972	0.972012	0
242	11	98	Geranium pratense	A: repro struc	31.3	304.5	297.7	305.3	305.4	-0.9	1.133	1.133049	0
243	11	98	Geranium pratense	B: petal base	30.1	303.3	297.7	303.8	304	-0.7	1.102	1.102911	0.001
244	12	99	Geranium pratense	C: petal edge	31.8	305	297.7	305.5	305.6	-0.6	1.081	1.07845	-0.003
245	12	99	Geranium pratense	A: repro struc	30.8	304	297.7	303.8	303.9	0.1	0.976	0.977801	0.002
246	12	99	Geranium pratense	B: petal base	30.7	303.9	297.7	304.4	304.6	-0.7	1.094	1.095177	0.002
247	7	100	Geranium Psilostemon	C: petal edge	29.9	303.1	297.1	303.9	304	-0.9	1.148	1.147806	0
248	7	100	Geranium Psilostemon	A: repro struc	29	302.2	297.1	302.5	302.6	-0.4	1.069	1.069531	0.001
249	7	100	Geranium Psilostemon	B: petal base	29.6	302.8	297.1	303.4	303.5	-0.7	1.118	1.11917	0.001
250	8	101	Geranium Psilostemon	C: petal edge	29.8	303	297.3	303.6	303.8	-0.8	1.118	1.118455	0
251	8	101	Geranium Psilostemon	B: petal base	30.4	303.6	297.3	303.7	303.9	-0.3	1.025	1.022985	-0.002
252	9	102	Geranium Psilostemon	C: petal edge	31.8	305	297.2	306.3	306.5	-1.5	1.185	1.18462	0
253	9	102	Geranium Psilostemon	A: repro struc	30.9	304.1	297.2	303.3	303.4	0.7	0.888	0.887553	0
254	9	102	Geranium Psilostemon	B: petal base	29.1	302.3	297.2	302.6	302.7	-0.4	1.069	1.069723	0.001
255	10	103	Geranium Psilostemon	C: petal edge	30	303.2	297.2	304.6	304.8	-1.6	1.253	1.252824	0
256	10	103	Geranium Psilostemon	A: repro struc	30.3	303.5	297.2	303.7	303.9	-0.4	1.042	1.042964	0.001
257	10	103	Geranium Psilostemon	B: petal base	30.2	303.4	297.2	303.4	303.6	-0.2	1.009	1.008649	0
258	11	104	Geranium Psilostemon	C: petal edge	30.5	303.7	297.2	304.5	304.7	-1	1.137	1.138636	0.001
259	11	104	Geranium Psilostemon	A: repro struc	31.6	304.8	297.2	304.9	305.1	-0.3	1.023	1.022398	0
260	11	104	Geranium Psilostemon	B: petal base	29.6	302.8	297.2	302.4	302.5	0.3	0.934	0.934946	0.001
261	12	105	Geranium Psilostemon	C: petal edge	30.5	303.7	297.6	304.2	304.4	-0.7	1.095	1.093957	-0.001
262	12	105	Geranium Psilostemon	A: repro struc	31	304.2	297.6	305.1	305.2	-1	1.152	1.151769	0
263	12	105	Geranium Psilostemon	B: petal base	29.8	303	297.6	303.5	303.7	-0.7	1.105	1.105252	0
264	1	106	Cistus 'Snow Fire'	C: petal edge	29.3	302.5	295.9	302.7	302.9	-0.4	1.038	1.038912	0.001
265	1	106	Cistus 'Snow Fire'	A: repro struc	27.1	300.3	295.9	299.4	299.5	0.8	0.795	0.794355	0
266	1	106	Cistus 'Snow Fire'	B: petal base	28.7	301.9	295.9	302	302.2	-0.3	1.024	1.02226	-0.001
267	2	107	Cistus 'Snow Fire'	C: petal edge	29.4	302.6	296.3	303.2	303.4	-0.8	1.107	1.107108	0
268	2	107	Cistus 'Snow Fire'	A: repro struc	27.3	300.5	296.3	301.2	301.3	-0.8	1.178	1.178118	0
269	2	107	Cistus 'Snow Fire'	B: petal base	29	302.2	296.3	302.5	302.6	-0.4	1.06	1.058725	-0.001
270	3	108	Cistus 'Snow Fire'	C: petal edge	29.3	302.5	296.6	303.3	303.5	-1	1.149	1.148979	0
271	3	108	Cistus 'Snow Fire'	A: repro struc	29.3	302.5	296.6	302.8	302.9	-0.4	1.06	1.060093	0
272	3	108	Cistus 'Snow Fire'	B: petal base	28.9	302.1	296.6	302.1	302.2	-0.1	1.007	1.008304	0.001
273	4	109	Cistus 'Snow Fire'	C: petal edge	30.4	303.6	296.4	303.9	304.1	-0.5	1.051	1.050871	0
274	4	109	Cistus 'Snow Fire'	A: repro struc	27.8	301	296.4	300.1	300.1	0.9	0.805	0.806064	0.001
275	4	109	Cistus 'Snow Fire'	B: petal base	28.7	301.9	296.4	302.7	302.8	-0.9	1.158	1.157368	-0.001
276	5	110	Cistus 'Snow Fire'	C: petal edge	30.4	303.6	296.2	305	305.2	-1.6	1.207	1.206764	0
277	5	110	Cistus 'Snow Fire'	A: repro struc	30.6	303.8	296.2	303.4	303.6	0.2	0.952	0.953625	0.001
278	5	110	Cistus 'Snow Fire'	B: petal base	28.9	302.1	296.2	303	303.1	-1	1.166	1.16829	0.002
279	6	111	Cistus 'Snow Fire'	C: petal edge	30.4	303.6	296.5	304.7	304.9	-1.3	1.171	1.169021	-0.002
280	6	111	Cistus 'Snow Fire'	A: repro struc	30.6	303.8	296.5	303.2	303.3	0.5	0.922	0.921902	0
281	6	111	Cistus 'Snow Fire'	B: petal base	29.5	302.7	296.5	303.1	303.3	-0.6	1.075	1.073958	-0.001
282	7	112	Cistus 'Snow Fire'	C: petal edge	30.8	304	296.6	305.7	305.9	-1.9	1.251	1.250927	0
283	7	112	Cistus 'Snow Fire'	A: repro struc	29.4	302.6	296.6	303.3	303.5	-0.9	1.129	1.128052	-0.001
284	7	112	Cistus 'Snow Fire'	B: petal base	29.5	302.7	296.6	303.5	303.7	-1	1.145	1.145087	0
285	8	113	Cistus 'Snow Fire'	C: petal edge	29.4	302.6	296.9	303.6	303.7	-1.1	1.191	1.190497	-0.001
286	8	113	Cistus 'Snow Fire'	A: repro struc	29	302.2	296.9	302.7	302.8	-0.6	1.106	1.104836	-0.001
287	8	113	Cistus 'Snow Fire'	B: petal base	29.2	302.4	296.9	303.7	303.9	-1.5	1.255	1.253862	-0.001
288	9	114	Cistus 'Snow Fire'	C: petal edge	29.3	302.5	296.9	303.1	303.2	-0.7	1.119	1.118318	-0.001
289	9	114	Cistus 'Snow Fire'	A: repro struc	26.8	300	296.9	300.8	300.9	-0.9	1.272	1.269827	-0.002
290	9	114	Cistus 'Snow Fire'	B: petal base	26.5	299.7	296.9	300.5	300.6	-0.9	1.299	1.305267	0.006
291	10	115	Cistus 'Snow Fire'	C: petal edge	28.5	301.7	296.8	302.5	302.6	-0.9	1.177	1.179626	0.003
292	10	115	Cistus 'Snow Fire'	A: repro struc	29.3	302.5	296.8	301.1	301.2	1.3	0.754	0.753373	-0.001
293	10	115	Cistus 'Snow Fire'	B: petal base	27.9	301.1	296.8	301.5	301.6	-0.5	1.103	1.103406	0
294	11	116	Cistus 'Snow Fire'	C: petal edge	30	303.2	296.8	303.9	304.1	-0.9	1.122	1.122678	0
295	11	116	Cistus 'Snow Fire'	A: repro struc	31.5	304.7	296.8	305.7	305.9	-1.2	1.142	1.143392	0.001
296	11	116	Cistus 'Snow Fire'	B: petal base	29.2	302.4	296.8	303.2	303.3	-0.9	1.157	1.155333	-0.001
297	12	117	Cistus 'Snow Fire'	C: petal edge	29.6	302.8	296.8	304.3	304.5	-1.7	1.27	1.268394	-0.002
298	12	117	Cistus 'Snow Fire'	A: repro struc	30.6	303.8	296.8	303.8	304	-0.2	1.008	1.006619	-0.002
299	12	117	Cistus 'Snow Fire'	B: petal base	29	302.2	296.8	303.2	303.4	-1.2	1.201	1.198852	-0.002
300	6	118	Helianthemum	C: petal edge	29	302.2	296.1	303.4	303.6	-1.4	1.213	1.21305	0
301	6	118	Helianthemum	A: repro struc	27.2	300.4	296.1	300.2	300.3	0.1	0.957	0.956781	0
302	6	118	Helianthemum	B: petal base	28.4	301.6	296.1	302.5	302.6	-1	1.177	1.177908	0.001
303	7	119	Helianthemum	C: petal edge	29.9	303.1	296.2	303.9	304	-0.9	1.129	1.12879	0
304	7	119	Helianthemum	A: repro struc	27.2	300.4	296.2	300.7	300.8	-0.4	1.079	1.079235	0
305	7	119	Helianthemum	B: petal base	29.1	302.3	296.2	303.2	303.3	-1	1.161	1.161329	0
306	8	120	Helianthemum	C: petal edge	29.7	302.9	296	304.3	304.4	-1.5	1.221	1.220715	0
307	8	120	Helianthemum	A: repro struc	28	301.2	296	301.9	302	-0.8	1.146	1.14761	0.002
308	8	120	Helianthemum	B: petal base	29	302.2	296	303.2	303.3	-1.1	1.175	1.175246	0
309	9	121	Helianthemum	C: petal edge	29.8	303	296.2	303	303.1	-0.1	1.007	1.007774	0.001
310	9	121	Helianthemum	A: repro struc	28.1	301.3	296.2	301.8	302	-0.7	1.108	1.108087	0
311	9	121	Helianthemum	B: petal base	29.4	302.6	296.2	303.9	304.1	-1.5	1.22	1.22038	0
312	10	122	Helianthemum	C: petal edge	30.8	304	296.4	304.9	305.1	-1.1	1.133	1.132117	0
313	10	122	Helianthemum	A: repro struc	28.5	301.7	296.4	301.4	301.6	0.1	0.948	0.948131	0
314	10	122	Helianthemum	B: petal base	28	301.2	296.4	301.2	301.3	-0.1	1.006	1.006597	0
315	11	123	Helianthemum	C: petal edge	30.4	303.6	296.4	305.2	305.4	-1.8	1.242	1.242599	0
316	11	123	Helianthemum	A: repro struc	28.3	301.5	296.4	301.4	301.5	0	0.986	0.986303	0
317	11	123	Helianthemum	B: petal base	29.1	302.3	296.4	304.2	304.3	-2	1.345	1.345009	0
318	12	124	Helianthemum	C: petal edge	30.1	303.3	296.5	303.9	304.1	-0.8	1.1	1.100409	0
319	12	124	Helianthemum	A: repro struc	28.1	301.3	296.5	301.5	301.6	-0.3	1.05	1.049568	0
320	12	124	Helianthemum	B: petal base	30.3	303.5	296.5	304.7	304.9	-1.4	1.188	1.187828	0
321	13	125	Leucanthemum vulgare	C: petal edge	27.6	300.8	299.3	301.6	301.6	-0.8	1.562	1.56282	0
322	13	125	Leucanthemum vulgare	A: repro struc	28.3	301.5	299.3	302	302.1	-0.6	1.248	1.247228	-0.001
323	13	125	Leucanthemum vulgare	B: petal base	27.8	301	299.3	301.7	301.8	-0.8	1.437	1.438893	0.001
324	14	126	Leucanthemum vulgare	C: petal edge	28.5	301.7	299.3	302.6	302.7	-1	1.4	1.400642	0.001
325	14	126	Leucanthemum vulgare	A: repro struc	27.5	300.7	299.3	301.3	301.3	-0.6	1.455	1.440123	-0.015
326	14	126	Leucanthemum vulgare	B: petal base	28	301.2	299.3	301.2	301.3	-0.1	1.016	1.015833	0
327	15	127	Leucanthemum vulgare	C: petal edge	28.4	301.6	300	302.6	302.7	-1.1	1.661	1.667259	0.006
328	15	127	Leucanthemum vulgare	A: repro struc	26	299.2	300	300.2	300.2	-1	-0.276	0.389212	0.666
329	15	127	Leucanthemum vulgare	B: petal base	27.3	300.5	300	301	301	-0.5	2.061	1.35165	-0.71
330	16	128	Leucanthemum vulgare	C: petal edge	27.5	300.7	299.5	301.1	301.1	-0.4	1.36	1.351969	-0.008
331	16	128	Leucanthemum vulgare	A: repro struc	27	300.2	299.5	300.5	300.6	-0.4	1.464	1.467322	0.004
332	16	128	Leucanthemum vulgare	B: petal base	27.3	300.5	299.5	301	301	-0.5	1.532	1.52759	-0.004
333	17	129	Leucanthemum vulgare	C: petal edge	29.3	302.5	300	302.7	302.8	-0.3	1.099	1.0988	0
334	17	129	Leucanthemum vulgare	A: repro struc	31.3	304.5	300	305	305.1	-0.6	1.129	1.13087	0.002
335	17	129	Leucanthemum vulgare	B: petal base	29	302.2	300	302.6	302.7	-0.5	1.204	1.203572	-0.001
336	18	130	Leucanthemum vulgare	C: petal edge	29	302.2	300.3	302.9	302.9	-0.7	1.398	1.397275	-0.001
337	18	130	Leucanthemum vulgare	A: repro struc	31.8	305	300.3	305.2	305.3	-0.3	1.058	1.058453	0
338	18	130	Leucanthemum vulgare	B: petal base	29.7	302.9	300.3	303.7	303.8	-0.9	1.334	1.334183	0
339	19	131	Leucanthemum vulgare	C: petal edge	28.2	301.4	300.5	301.9	301.9	-0.5	1.601	1.600502	0
340	19	131	Leucanthemum vulgare	A: repro struc	26.6	299.8	300.5	299.8	299.8	0	0.977	0.977178	0
341	19	131	Leucanthemum vulgare	B: petal base	27.2	300.4	300.5	300.4	300.4	0	0.78	0.905521	0.125
342	13	132	Papaver cambricum	C: petal edge	27.6	300.8	300.1	301.2	301.2	-0.4	1.618	1.501351	-0.116
343	13	132	Papaver cambricum	A: repro struc	28	301.2	300.1	300.8	300.8	0.4	0.659	0.659165	0
344	13	132	Papaver cambricum	B: petal base	27.7	300.9	300.1	301.7	301.8	-0.9	2.052	1.576128	-0.476
345	13	133	Campanula	C: petal edge	31	304.2	300.4	305.5	305.6	-1.4	1.37	1.370118	0
346	13	133	Campanula	A: repro struc	33	306.2	300.4	304.2	304.3	1.9	0.659	0.659345	0
347	13	133	Campanula	B: petal base	31.9	305.1	300.4	304.9	305	0.1	0.971	0.970451	0
348	14	134	Papaver cambricum	C: petal edge	33.3	306.5	300	308.2	308.4	-1.9	1.288	1.287796	0
349	14	134	Papaver cambricum	A: repro struc	28.6	301.8	300	302.2	302.3	-0.5	1.247	1.24736	0
350	14	134	Papaver cambricum	B: petal base	32.7	305.9	300	306	306.1	-0.2	1.031	1.030581	0
351	13	135	Bellis perennis	C: petal edge	32.5	305.7	299.9	306.9	307.1	-1.4	1.229	1.228359	-0.001
352	13	135	Bellis perennis	A: repro struc	33.4	306.6	299.9	307	307.2	-0.6	1.075	1.074958	0
353	13	135	Bellis perennis	B: petal base	33.1	306.3	299.9	307	307.1	-0.8	1.127	1.126756	0
354	14	136	Campanula	C: petal edge	34.4	307.6	300	308.6	308.9	-1.3	1.151	1.151255	0
355	14	136	Campanula	A: repro struc	33.9	307.1	300	305	305.1	2	0.706	0.706917	0.001
356	14	136	Campanula	B: petal base	34.4	307.6	300	308.7	308.9	-1.3	1.165	1.165133	0
357	15	137	Papaver cambricum	C: petal edge	33.1	306.3	299.8	307	307.2	-0.9	1.125	1.124808	0
358	15	137	Papaver cambricum	A: repro struc	28	301.2	299.8	300.7	300.7	0.5	0.659	0.659741	0.001
359	15	137	Papaver cambricum	B: petal base	32.3	305.5	299.8	305.5	305.6	-0.1	1.013	1.01323	0
360	15	138	Campanula	C: petal edge	32.8	306	299.6	306	306.1	-0.1	1.012	1.011815	0
361	15	138	Campanula	A: repro struc	33.3	306.5	299.6	306.5	306.7	-0.2	1.012	1.011986	0
362	15	138	Campanula	B: petal base	33.1	306.3	299.6	307.1	307.3	-1	1.137	1.137002	0
363	16	139	Papaver cambricum	C: petal edge	31.9	305.1	299.6	304.9	305.1	0	0.975	0.974237	-0.001
364	16	139	Papaver cambricum	A: repro struc	28.7	301.9	299.6	302.3	302.3	-0.4	1.194	1.193212	-0.001
365	16	139	Papaver cambricum	B: petal base	30.8	304	299.6	304.5	304.7	-0.7	1.131	1.132361	0.002
366	17	140	Papaver cambricum	C: petal edge	32.8	306	299.9	306.3	306.4	-0.4	1.064	1.063214	-0.001
367	17	140	Papaver cambricum	A: repro struc	29.3	302.5	299.9	302.4	302.5	0	0.977	0.977132	0
368	17	140	Papaver cambricum	B: petal base	30.7	303.9	299.9	305.4	305.5	-1.6	1.403	1.402441	-0.001
369	18	141	Papaver cambricum	C: petal edge	32.2	305.4	299.3	305.3	305.5	-0.1	0.995	0.994468	0
370	18	141	Papaver cambricum	A: repro struc	27.4	300.6	299.3	300.3	300.3	0.3	0.784	0.785294	0.001
371	18	141	Papaver cambricum	B: petal base	32	305.2	299.3	305.2	305.4	-0.2	1.012	1.012076	0
372	14	142	Bellis perennis	C: petal edge	34.5	307.7	299.7	307.9	308.1	-0.4	1.038	1.038074	0
373	14	142	Bellis perennis	A: repro struc	35	308.2	299.7	308	308.2	0	0.987	0.98713	0
374	14	142	Bellis perennis	B: petal base	33.6	306.8	299.7	307.4	307.6	-0.8	1.101	1.100888	0
375	21	143	Campanula	C: petal edge	33.9	307.1	299.6	307.4	307.6	-0.5	1.054	1.054306	0
376	21	143	Campanula	A: repro struc	34.7	307.9	299.6	308.4	308.6	-0.7	1.075	1.075482	0
377	21	143	Campanula	B: petal base	33.4	306.6	299.6	308.3	308.5	-1.9	1.268	1.267522	-0.001
378	16	144	Campanula	C: petal edge	29.6	302.8	299.9	303.4	303.4	-0.6	1.229	1.228666	0
379	16	144	Campanula	A: repro struc	28.8	302	299.9	303.8	303.9	-1.9	1.901	1.922361	0.022
380	16	144	Campanula	B: petal base	29.3	302.5	299.9	300.7	300.8	1.7	0.314	0.314538	0
381	15	145	Bellis perennis	C: petal edge	31.6	304.8	300.2	305.2	305.3	-0.5	1.104	1.104242	0
382	15	145	Bellis perennis	A: repro struc	26.8	300	300.2	299	299	1	5.93	1.128437	-4.802
383	15	145	Bellis perennis	B: petal base	26.7	299.9	300.2	302.1	302.1	-2.2	-6.535	0.757455	7.292
384	17	146	Campanula	C: petal edge	30.2	303.4	299.8	303.8	303.9	-0.5	1.129	1.129199	0
385	17	146	Campanula	A: repro struc	31.7	304.9	299.8	304.4	304.5	0.4	0.912	0.912151	0
386	17	146	Campanula	B: petal base	33.3	306.5	299.8	305.3	305.4	1.1	0.827	0.82647	0
387	18	147	Campanula	C: petal edge	33.9	307.1	300	308.2	308.4	-1.3	1.175	1.175859	0
388	18	147	Campanula	A: repro struc	34.3	307.5	300	308.5	308.7	-1.2	1.153	1.152822	0
389	18	147	Campanula	B: petal base	34.3	307.5	300	308.6	308.9	-1.4	1.167	1.166882	0
390	16	148	Bellis perennis	C: petal edge	34.8	308	299.9	307.4	307.6	0.4	0.935	0.934675	0
391	16	148	Bellis perennis	A: repro struc	32.2	305.4	299.9	305.8	306	-0.6	1.089	1.088738	0
392	16	148	Bellis perennis	B: petal base	33.8	307	299.9	306.9	307.1	-0.1	0.998	0.998495	0.001
393	17	149	Bellis perennis	C: petal edge	32.9	306.1	299.7	306	306.2	-0.1	0.996	0.99693	0.001
394	17	149	Bellis perennis	A: repro struc	30.4	303.6	299.7	303	303.1	0.5	0.856	0.855847	0
395	17	149	Bellis perennis	B: petal base	31.2	304.4	299.7	304.8	304.9	-0.5	1.101	1.10095	0
396	13	150	Geranium pratense	C: petal edge	27.7	300.9	298.9	301.7	301.7	-0.8	1.423	1.42318	0
397	13	150	Geranium pratense	A: repro struc	27.2	300.4	298.9	301	301.1	-0.7	1.423	1.421488	-0.002
398	13	150	Geranium pratense	B: petal base	27	300.2	298.9	301	301.1	-0.9	1.644	1.642717	-0.001
399	14	151	Geranium pratense	C: petal edge	27.6	300.8	298.9	301.4	301.5	-0.7	1.337	1.337493	0.001
400	14	151	Geranium pratense	A: repro struc	27.9	301.1	298.9	302	302.1	-1	1.433	1.435287	0.002
401	14	151	Geranium pratense	B: petal base	29.7	302.9	298.9	302.4	302.4	0.5	0.883	0.883873	0.001
402	15	152	Geranium pratense	C: petal edge	31.6	304.8	298.9	306	306.2	-1.4	1.224	1.224036	0
403	15	152	Geranium pratense	A: repro struc	31.2	304.4	298.9	304.4	304.5	-0.1	1.011	1.011045	0
404	15	152	Geranium pratense	B: petal base	31.2	304.4	298.9	304.9	305.1	-0.7	1.106	1.106084	0
405	16	153	Geranium pratense	C: petal edge	31	304.2	298.9	304.2	304.3	-0.1	1.011	1.011353	0
406	16	153	Geranium pratense	A: repro struc	30	303.2	298.9	303.7	303.8	-0.6	1.132	1.132426	0
407	16	153	Geranium pratense	B: petal base	32.1	305.3	298.9	304.5	304.7	0.6	0.881	0.881396	0
408	17	154	Geranium pratense	C: petal edge	29.1	302.3	299.4	302.4	302.5	-0.2	1.05	1.049904	0
409	17	154	Geranium pratense	A: repro struc	27.1	300.3	299.4	300.4	300.4	-0.1	1.136	1.13619	0
410	17	154	Geranium pratense	B: petal base	29.1	302.3	299.4	302.2	302.3	0	0.979	0.978641	0
411	18	155	Geranium pratense	C: petal edge	32.9	306.1	299.5	307.3	307.5	-1.4	1.203	1.202765	0
412	18	155	Geranium pratense	A: repro struc	27.7	300.9	299.5	301.3	301.4	-0.5	1.311	1.312102	0.002
413	18	155	Geranium pratense	B: petal base	31	304.2	299.5	304.1	304.3	-0.1	0.991	0.990724	0
414	19	156	Geranium pratense	C: petal edge	32.3	305.5	299.2	306.9	307.1	-1.6	1.245	1.24469	0
415	19	156	Geranium pratense	A: repro struc	28.4	301.6	299.2	301.5	301.6	0	0.972	0.972253	0.001
416	19	156	Geranium pratense	B: petal base	29.7	302.9	299.2	303.4	303.5	-0.6	1.152	1.151916	0
417	20	157	Geranium pratense	C: petal edge	31.7	304.9	299.3	306.3	306.4	-1.5	1.273	1.273851	0
418	20	157	Geranium pratense	A: repro struc	29.3	302.5	299.3	302.4	302.5	0	0.981	0.982023	0.001
419	20	157	Geranium pratense	B: petal base	29.5	302.7	299.3	302.2	302.3	0.4	0.863	0.862962	0
420	13	158	Geranium Psilostemon	C: petal edge	30.3	303.5	299	304.2	304.3	-0.8	1.173	1.174011	0.001
421	13	158	Geranium Psilostemon	A: repro struc	29.7	302.9	299	302	302	0.9	0.776	0.775553	0
422	13	158	Geranium Psilostemon	B: petal base	28.5	301.7	299	302.1	302.2	-0.5	1.165	1.165024	0
423	14	159	Geranium Psilostemon	C: petal edge	29.8	303	299.1	303.8	303.9	-0.9	1.224	1.224566	0
424	14	159	Geranium Psilostemon	A: repro struc	30.6	303.8	299.1	302.2	302.3	1.5	0.663	0.662753	0
425	14	159	Geranium Psilostemon	B: petal base	28.3	301.5	299.1	301.7	301.8	-0.3	1.099	1.099105	0
426	15	160	Geranium Psilostemon	C: petal edge	29.7	302.9	299.2	303.3	303.4	-0.5	1.124	1.124277	0
427	15	160	Geranium Psilostemon	A: repro struc	26.6	299.8	299.2	299.5	299.5	0.3	0.521	0.519971	-0.001
428	15	160	Geranium Psilostemon	B: petal base	27.3	300.5	299.2	300.5	300.5	0	1.018	1.017732	0
429	16	161	Geranium Psilostemon	C: petal edge	28.7	301.9	299	301.9	302	-0.1	1.013	1.013064	0
430	16	161	Geranium Psilostemon	A: repro struc	27.3	300.5	299	299.9	299.9	0.6	0.61	0.609559	0
431	16	161	Geranium Psilostemon	B: petal base	27.5	300.7	299	300.8	300.8	-0.1	1.075	1.074848	0
432	17	162	Geranium Psilostemon	C: petal edge	28	301.2	299	301.2	301.2	0	1.014	1.013413	0
433	17	162	Geranium Psilostemon	A: repro struc	29.5	302.7	299	302.6	302.7	0	0.984	0.984352	0
434	17	162	Geranium Psilostemon	B: petal base	27.8	301	299	301.1	301.2	-0.2	1.065	1.064758	0
435	18	163	Geranium Psilostemon	C: petal edge	28.3	301.5	299	301.6	301.7	-0.2	1.054	1.054179	0
436	18	163	Geranium Psilostemon	A: repro struc	27.4	300.6	299	299.7	299.8	0.8	0.445	0.46131	0.016
437	18	163	Geranium Psilostemon	B: petal base	27.2	300.4	299	300.3	300.3	0.1	0.943	0.943214	0
438	19	164	Papaver cambricum	C: petal edge	29.8	303	299.5	303.5	303.6	-0.6	1.161	1.160439	-0.001
439	19	164	Papaver cambricum	A: repro struc	25.9	299.1	299.5	298.4	298.4	0.7	2.735	1.292193	-1.443
440	19	164	Papaver cambricum	B: petal base	29.3	302.5	299.5	303.3	303.4	-0.9	1.289	1.2888	0
441	20	165	Papaver cambricum	C: petal edge	30.2	303.4	299.7	304.5	304.6	-1.2	1.322	1.321398	0
442	20	165	Papaver cambricum	A: repro struc	25.5	298.7	299.7	299.2	299.2	-0.5	0.491	0.485502	-0.006
443	20	165	Papaver cambricum	B: petal base	31.1	304.3	299.7	306.9	307.1	-2.8	1.605	1.604716	0
444	18	166	Bellis perennis	C: petal edge	32.8	306	299.9	306.3	306.4	-0.4	1.064	1.063916	0
445	18	166	Bellis perennis	A: repro struc	29.2	302.4	299.9	301.9	302	0.4	0.813	0.812445	0
446	18	166	Bellis perennis	B: petal base	31.2	304.4	299.9	305.4	305.5	-1.1	1.244	1.244111	0
447	19	167	Bellis perennis	C: petal edge	33.7	306.9	299.9	307	307.2	-0.3	1.027	1.028906	0.002
448	19	167	Bellis perennis	A: repro struc	34.2	307.4	299.9	307.8	308	-0.6	1.068	1.068368	0
449	19	167	Bellis perennis	B: petal base	33.7	306.9	299.9	307.8	308	-1.1	1.147	1.14744	0
450	19	168	Geranium Psilostemon	C: petal edge	34.6	307.8	299.5	308.7	308.9	-1.1	1.126	1.125812	0
451	19	168	Geranium Psilostemon	A: repro struc	34.3	307.5	299.5	306.9	307.1	0.4	0.933	0.933277	0
452	19	168	Geranium Psilostemon	B: petal base	34.5	307.7	299.5	308.1	308.3	-0.6	1.063	1.064178	0.001
453	20	169	Geranium Psilostemon	C: petal edge	36	309.2	299.5	310.6	310.8	-1.6	1.165	1.165139	0
454	20	169	Geranium Psilostemon	A: repro struc	34.4	307.6	299.5	307.5	307.7	-0.1	0.999	0.998409	0
455	20	169	Geranium Psilostemon	B: petal base	34.1	307.3	299.5	307.9	308.1	-0.8	1.093	1.092651	0
456	19	170	Campanula	C: petal edge	29.9	303.1	299.5	304.6	304.7	-1.6	1.445	1.445344	0
457	19	170	Campanula	A: repro struc	33	306.2	299.5	307.1	307.3	-1.1	1.153	1.153211	0
458	19	170	Campanula	B: petal base	31.5	304.7	299.5	305.9	306.2	-1.5	1.253	1.253904	0.001
459	20	171	Campanula	C: petal edge	32.2	305.4	299.5	306.3	306.5	-1.1	1.172	1.17181	0
460	20	171	Campanula	A: repro struc	30.6	303.8	299.5	304	304.1	-0.3	1.061	1.061038	0
461	20	171	Campanula	B: petal base	32.9	306.1	299.5	307	307.2	-1.1	1.155	1.155079	0
462	13	172	Helianthemum	C: petal edge	34.5	307.7	299.4	308.9	309.1	-1.4	1.164	1.164157	0
463	13	172	Helianthemum	A: repro struc	31.7	304.9	299.4	304	304.1	0.8	0.843	0.843626	0
464	13	172	Helianthemum	B: petal base	34.2	307.4	299.4	307.2	307.4	0	0.985	0.985956	0.001
465	14	173	Helianthemum	C: petal edge	32.2	305.4	298.9	306.7	306.9	-1.5	1.221	1.221493	0
466	14	173	Helianthemum	A: repro struc	29.1	302.3	298.9	303.4	303.5	-1.2	1.346	1.3466	0
467	14	173	Helianthemum	B: petal base	30.9	304.1	298.9	304.9	305.1	-1	1.171	1.171709	0
468	20	174	Leucanthemum vulgare	C: petal edge	31	304.2	299	305.7	305.9	-1.7	1.313	1.311551	-0.001
469	20	174	Leucanthemum vulgare	A: repro struc	32.4	305.6	299	305.8	306	-0.4	1.043	1.042941	0
470	20	174	Leucanthemum vulgare	B: petal base	30.6	303.8	299	304.2	304.3	-0.5	1.098	1.098387	0
471	15	175	Helianthemum	C: petal edge	30.7	303.9	299.7	303.8	303.9	0	0.989	0.98906	0
472	15	175	Helianthemum	A: repro struc	28.5	301.7	299.7	301.9	302	-0.3	1.12	1.119682	0
473	15	175	Helianthemum	B: petal base	30.6	303.8	299.7	304.7	304.9	-1.1	1.241	1.240712	0
474	16	176	Helianthemum	C: petal edge	30.8	304	299.8	305.6	305.7	-1.7	1.41	1.409873	0
475	16	176	Helianthemum	A: repro struc	29.1	302.3	299.8	303	303.1	-0.8	1.304	1.303847	0
476	16	176	Helianthemum	B: petal base	31.9	305.1	299.8	306.4	306.5	-1.4	1.269	1.268833	0
477	17	177	Helianthemum	C: petal edge	30.4	303.6	299.3	305.1	305.3	-1.7	1.375	1.375057	0
478	17	177	Helianthemum	A: repro struc	30	303.2	299.3	303.6	303.8	-0.6	1.119	1.118737	0
479	17	177	Helianthemum	B: petal base	29.7	302.9	299.3	303.7	303.9	-1	1.243	1.241302	-0.001
480	18	178	Helianthemum	C: petal edge	30.6	303.8	299.3	304.3	304.5	-0.7	1.128	1.127768	0
481	18	178	Helianthemum	A: repro struc	28.3	301.5	299.3	301.9	302	-0.5	1.201	1.201079	0
482	18	178	Helianthemum	B: petal base	29.3	302.5	299.3	302.7	302.8	-0.3	1.078	1.077883	0
483	19	179	Helianthemum	C: petal edge	29.4	302.6	299.3	303	303.1	-0.5	1.138	1.138007	0
484	19	179	Helianthemum	A: repro struc	28.5	301.7	299.3	301.5	301.6	0.1	0.93	0.929663	0
485	19	179	Helianthemum	B: petal base	30.9	304.1	299.3	305	305.1	-1	1.207	1.206864	0
486	20	180	Helianthemum	C: petal edge	32.2	305.4	299.3	306.2	306.3	-0.9	1.149	1.149315	0
487	20	180	Helianthemum	A: repro struc	30.1	303.3	299.3	303.4	303.5	-0.2	1.039	1.037714	-0.001
488	20	180	Helianthemum	B: petal base	31.5	304.7	299.3	305.7	305.9	-1.2	1.205	1.205263	0
489	13	181	Taraxacum	C: petal edge	32.2	305.4	299.4	305.5	305.6	-0.2	1.029	1.029511	0
490	13	181	Taraxacum	A: repro struc	29.8	303	299.4	303.4	303.5	-0.5	1.128	1.127474	0
491	13	181	Taraxacum	B: petal base	28.9	302.1	299.4	302.6	302.7	-0.6	1.205	1.204747	0
492	14	182	Taraxacum	C: petal edge	32.9	306.1	299.4	306	306.1	0	0.996	0.996269	0
493	14	182	Taraxacum	A: repro struc	27.8	301	299.4	301.8	301.9	-0.9	1.529	1.511867	-0.017
494	14	182	Taraxacum	B: petal base	27.9	301.1	299.4	301.2	301.2	-0.1	1.077	1.077043	0
495	15	183	Taraxacum	C: petal edge	33.5	306.7	299.4	307.4	307.6	-0.9	1.112	1.112791	0
496	15	183	Taraxacum	A: repro struc	29.9	303.1	299.4	302.5	302.6	0.5	0.847	0.847083	0
497	15	183	Taraxacum	B: petal base	29	302.2	299.4	308.3	308.5	-6.3	3.314	3.198419	-0.116
498	16	184	Taraxacum	A: repro struc	29.6	302.8	299.9	302.2	302.3	0.5	0.805	0.80471	0
499	16	184	Taraxacum	B: petal base	29.2	302.4	299.9	303.4	303.5	-1.1	1.428	1.427426	-0.001
500	17	185	Taraxacum	C: petal edge	35.2	308.4	300.2	308.6	308.8	-0.4	1.038	1.037099	-0.001
501	17	185	Taraxacum	A: repro struc	30.3	303.5	300.2	303.7	303.8	-0.3	1.078	1.078528	0
502	17	185	Taraxacum	B: petal base	29.4	302.6	300.2	302.5	302.6	0	0.976	0.975871	0
503	18	186	Taraxacum	C: petal edge	32.4	305.6	299.6	307.4	307.6	-2	1.327	1.326967	0
504	18	186	Taraxacum	A: repro struc	30.9	304.1	299.6	303.6	303.7	0.4	0.899	0.898218	0
505	18	186	Taraxacum	B: petal base	31.9	305.1	299.6	305.2	305.3	-0.2	1.031	1.031521	0
506	19	187	Taraxacum	C: petal edge	34	307.2	299.8	308.3	308.5	-1.3	1.169	1.168715	0
507	19	187	Taraxacum	A: repro struc	32	305.2	299.8	305.8	305.9	-0.7	1.129	1.128589	0
508	19	187	Taraxacum	B: petal base	30.6	303.8	299.8	304.2	304.3	-0.5	1.117	1.117261	0
509	20	188	Taraxacum	C: petal edge	33.7	306.9	299.7	306.3	306.5	0.4	0.925	0.925173	0
510	20	188	Taraxacum	A: repro struc	31.8	305	299.7	304.8	305	0	0.974	0.973778	0
511	20	188	Taraxacum	B: petal base	32	305.2	299.7	305	305.1	0.1	0.975	0.975057	0
512	13	189	Cistus 'Snow Fire'	C: petal edge	33.2	306.4	299.6	307.3	307.5	-1.1	1.151	1.15093	0
513	13	189	Cistus 'Snow Fire'	A: repro struc	28.7	301.9	299.6	301.6	301.6	0.3	0.883	0.883067	0
514	13	189	Cistus 'Snow Fire'	B: petal base	31.9	305.1	299.6	306.2	306.4	-1.3	1.221	1.221276	0
515	14	190	Cistus 'Snow Fire'	C: petal edge	31.5	304.7	299.8	304	304.2	0.5	0.866	0.865975	0
516	14	190	Cistus 'Snow Fire'	A: repro struc	31.4	304.6	299.8	303.8	303.9	0.7	0.842	0.84166	0
517	14	190	Cistus 'Snow Fire'	B: petal base	31.2	304.4	299.8	305.2	305.3	-0.9	1.194	1.193927	0
518	15	191	Cistus 'Snow Fire'	C: petal edge	31.7	304.9	300	306.4	306.6	-1.7	1.333	1.332804	0
519	15	191	Cistus 'Snow Fire'	A: repro struc	31.5	304.7	300	305.2	305.4	-0.7	1.124	1.124093	0
520	15	191	Cistus 'Snow Fire'	B: petal base	31.5	304.7	300	306	306.2	-1.5	1.302	1.30162	0
521	16	192	Cistus 'Snow Fire'	C: petal edge	32	305.2	300.3	306.3	306.4	-1.2	1.248	1.247832	0
522	16	192	Cistus 'Snow Fire'	A: repro struc	31.5	304.7	300.3	305.1	305.2	-0.5	1.109	1.108795	0
523	16	192	Cistus 'Snow Fire'	B: petal base	32.4	305.6	300.3	306.3	306.5	-0.9	1.151	1.151359	0
524	1	193	Coreopsis verticillata	C: petal edge	31.6	304.8	299.7	305.4	305.6	-0.8	1.135	1.135196	0
525	1	193	Coreopsis verticillata	A: repro struc	33	306.2	299.7	307	307.2	-1	1.141	1.141196	0
526	1	193	Coreopsis verticillata	B: petal base	31.2	304.4	299.7	305.4	305.6	-1.2	1.234	1.234266	0
527	2	194	Coreopsis verticillata	C: petal edge	33.7	306.9	299.8	307.8	308	-1.1	1.145	1.145435	0
528	2	194	Coreopsis verticillata	A: repro struc	35	308.2	299.8	308.5	308.7	-0.5	1.05	1.049572	0
529	2	194	Coreopsis verticillata	B: petal base	33.4	306.6	299.8	307.5	307.7	-1.1	1.151	1.151211	0
530	3	195	Coreopsis verticillata	C: petal edge	32.2	305.4	299.6	306.5	306.6	-1.2	1.211	1.210633	0
531	3	195	Coreopsis verticillata	A: repro struc	33.3	306.5	299.6	307	307.2	-0.7	1.088	1.087967	0
532	3	195	Coreopsis verticillata	B: petal base	31.5	304.7	299.6	305.7	305.8	-1.1	1.217	1.21689	0
533	4	196	Coreopsis verticillata	C: petal edge	33.4	306.6	300.2	306.9	307.1	-0.5	1.062	1.062056	0
534	4	196	Coreopsis verticillata	A: repro struc	35	308.2	300.2	308	308.2	0	0.986	0.986273	0
535	4	196	Coreopsis verticillata	B: petal base	32.1	305.3	300.2	305	305.2	0.1	0.953	0.95309	0
536	5	197	Coreopsis verticillata	C: petal edge	31.8	305	299.9	305.5	305.6	-0.6	1.115	1.115155	0
537	5	197	Coreopsis verticillata	A: repro struc	34.8	308	299.9	308.9	309.1	-1.1	1.129	1.129395	0
538	5	197	Coreopsis verticillata	B: petal base	31	304.2	299.9	305	305.1	-0.9	1.207	1.206694	0
539	6	198	Coreopsis verticillata	C: petal edge	31.2	304.4	299.8	305.3	305.5	-1.1	1.217	1.216562	0
540	6	198	Coreopsis verticillata	A: repro struc	33.8	307	299.8	307.3	307.5	-0.5	1.056	1.05591	0
541	6	198	Coreopsis verticillata	B: petal base	30.6	303.8	299.8	303.8	303.9	-0.1	1.014	1.014039	0
542	17	199	Cistus 'Snow Fire'	C: petal edge	30.4	303.6	299.4	303	303.1	0.5	0.866	0.866017	0
543	17	199	Cistus 'Snow Fire'	A: repro struc	28.9	302.1	299.4	301.7	301.8	0.3	0.863	0.863146	0
544	17	199	Cistus 'Snow Fire'	B: petal base	30.3	303.5	299.4	304.4	304.5	-1	1.24	1.240263	0
545	18	200	Cistus 'Snow Fire'	C: petal edge	32.3	305.5	299.4	306.2	306.4	-0.9	1.132	1.131886	0
546	18	200	Cistus 'Snow Fire'	A: repro struc	31.1	304.3	299.4	304.2	304.4	-0.1	0.991	0.991397	0
547	18	200	Cistus 'Snow Fire'	B: petal base	30.3	303.5	299.4	304.9	305	-1.5	1.367	1.367402	0
548	19	201	Cistus 'Snow Fire'	C: petal edge	30.8	304	299.6	304.7	304.8	-0.8	1.178	1.178021	0
549	19	201	Cistus 'Snow Fire'	A: repro struc	30	303.2	299.6	302.7	302.8	0.4	0.871	0.871466	0
550	19	201	Cistus 'Snow Fire'	B: petal base	29.7	302.9	299.6	303.4	303.5	-0.6	1.17	1.17024	0
551	20	202	Cistus 'Snow Fire'	C: petal edge	30	303.2	299.4	304.2	304.3	-1.1	1.285	1.285419	0
552	20	202	Cistus 'Snow Fire'	A: repro struc	27.5	300.7	299.4	300	300	0.7	0.474	0.473777	0
553	20	202	Cistus 'Snow Fire'	B: petal base	27.7	300.9	299.4	301.1	301.1	-0.2	1.154	1.153895	0
554	21	203	Cistus 'Snow Fire'	C: petal edge	29.3	302.5	299.5	303.1	303.2	-0.7	1.22	1.220044	0
555	21	203	Cistus 'Snow Fire'	A: repro struc	29.4	302.6	299.5	302.7	302.8	-0.2	1.047	1.047348	0
556	21	203	Cistus 'Snow Fire'	B: petal base	28.3	301.5	299.5	301.9	302	-0.5	1.221	1.22102	0
557	7	204	Coreopsis verticillata	C: petal edge	32.7	305.9	299.5	307.1	307.3	-1.4	1.209	1.20867	0
558	7	204	Coreopsis verticillata	A: repro struc	31.8	305	299.5	306	306.2	-1.2	1.202	1.202036	0
559	7	204	Coreopsis verticillata	B: petal base	32.3	305.5	299.5	307.1	307.3	-1.8	1.292	1.291824	0
560	8	205	Coreopsis verticillata	C: petal edge	33	306.2	299.7	307.1	307.3	-1.1	1.157	1.157372	0
561	8	205	Coreopsis verticillata	A: repro struc	33.3	306.5	299.7	307.1	307.3	-0.8	1.105	1.10465	0
562	8	205	Coreopsis verticillata	B: petal base	32.9	306.1	299.7	306.4	306.6	-0.5	1.061	1.061313	0
563	9	206	Coreopsis verticillata	C: petal edge	32.7	305.9	300.1	307.2	307.4	-1.5	1.248	1.247718	0
564	9	206	Coreopsis verticillata	A: repro struc	31.8	305	300.1	307.6	307.8	-2.8	1.57	1.570009	0
565	9	206	Coreopsis verticillata	B: petal base	32.3	305.5	300.1	306.6	306.8	-1.3	1.226	1.225974	0
566	10	207	Coreopsis verticillata	C: petal edge	32.8	306	300.1	307.8	308	-2	1.333	1.333264	0
567	10	207	Coreopsis verticillata	A: repro struc	33.3	306.5	300.1	307.6	307.8	-1.3	1.193	1.193088	0
568	10	207	Coreopsis verticillata	B: petal base	31.8	305	300.1	305.6	305.7	-0.7	1.141	1.14096	0
569	11	208	Coreopsis verticillata	C: petal edge	32.4	305.6	300.3	307.4	307.6	-2	1.369	1.36919	0
570	11	208	Coreopsis verticillata	A: repro struc	32	305.2	300.3	305.6	305.7	-0.5	1.099	1.098919	0
571	11	208	Coreopsis verticillata	B: petal base	32	305.2	300.3	306	306.1	-0.9	1.184	1.183887	0
572	12	209	Coreopsis verticillata	C: petal edge	33	306.2	300.3	307.6	307.8	-1.6	1.262	1.261977	0
573	12	209	Coreopsis verticillata	A: repro struc	33.4	306.6	300.3	309	309.3	-2.7	1.415	1.41488	0
574	12	209	Coreopsis verticillata	B: petal base	31	304.2	300.3	304.9	305.1	-0.9	1.201	1.200841	0
575	13	210	Coreopsis verticillata	C: petal edge	31.6	304.8	296.4	304.7	304.9	-0.1	0.995	0.995482	0
576	13	210	Coreopsis verticillata	A: repro struc	32.2	305.4	296.4	306.5	306.7	-1.3	1.138	1.1379	0
577	13	210	Coreopsis verticillata	B: petal base	30.9	304.1	296.4	305.2	305.4	-1.3	1.159	1.158523	0
578	14	211	Coreopsis verticillata	C: petal edge	31.8	305	296.9	305.6	305.8	-0.8	1.087	1.086636	0
579	14	211	Coreopsis verticillata	A: repro struc	33	306.2	296.9	307.3	307.5	-1.3	1.134	1.134479	0
580	14	211	Coreopsis verticillata	B: petal base	30.4	303.6	296.9	305.5	305.7	-2.1	1.307	1.307088	0
581	15	212	Coreopsis verticillata	C: petal edge	30.4	303.6	296.7	304.7	304.9	-1.3	1.175	1.175495	0
582	15	212	Coreopsis verticillata	A: repro struc	32.2	305.4	296.7	305.6	305.9	-0.5	1.033	1.032683	0
583	15	212	Coreopsis verticillata	B: petal base	30	303.2	296.7	304.1	304.2	-1	1.153	1.152909	0
584	16	213	Coreopsis verticillata	C: petal edge	31.2	304.4	296.6	305	305.2	-0.8	1.089	1.08908	0
585	16	213	Coreopsis verticillata	A: repro struc	33.1	306.3	296.6	306.7	306.9	-0.6	1.052	1.052272	0
586	16	213	Coreopsis verticillata	B: petal base	30.4	303.6	296.6	304.3	304.5	-0.9	1.113	1.112791	0
587	17	214	Coreopsis verticillata	C: petal edge	29.8	303	296.9	304.1	304.3	-1.3	1.197	1.196763	0
588	17	214	Coreopsis verticillata	A: repro struc	30.4	303.6	296.9	304.3	304.5	-0.9	1.118	1.117664	0
589	17	214	Coreopsis verticillata	B: petal base	29	302.2	296.9	303.1	303.2	-1	1.185	1.184561	0
590	18	215	Coreopsis verticillata	C: petal edge	29.2	302.4	297	303.8	304	-1.6	1.279	1.278773	0
591	18	215	Coreopsis verticillata	A: repro struc	31.6	304.8	297	305.8	306	-1.2	1.144	1.143845	0
592	18	215	Coreopsis verticillata	B: petal base	29	302.2	297	303.7	303.8	-1.6	1.309	1.309056	0
593	19	216	Coreopsis verticillata	C: petal edge	30.6	303.8	297	305.2	305.4	-1.6	1.225	1.224934	0
594	19	216	Coreopsis verticillata	A: repro struc	32.7	305.9	297	305.1	305.3	0.6	0.914	0.914306	0
595	19	216	Coreopsis verticillata	B: petal base	29.7	302.9	297	304.2	304.3	-1.4	1.239	1.238748	0
596	20	217	Coreopsis verticillata	C: petal edge	32	305.2	297	306.7	306.9	-1.7	1.202	1.202492	0
597	20	217	Coreopsis verticillata	A: repro struc	33.6	306.8	297	306.7	306.8	0	0.998	0.998108	0
598	20	217	Coreopsis verticillata	B: petal base	29.2	302.4	297	303.5	303.7	-1.3	1.22	1.220415	0
