# Supplementary material for: Floral infrared emissivity estimates using simple tools
Source: Plant Methods. 2021 Feb 25;17:23. doi: 10.1186/s13007-021-00721-w (PMC7905901; doi:10.1186/s13007-021-00721-w)
Supplement: Supplementary file 7 — Additional file 7. Water bath estimation extracted data. The full data extracted from thermal images and the emissivity estimates from the water bath protocol. Column headings are as follows: ‘measurement’ a name identifier for each flower measurement. ‘individual within species’ the numerical identifier of individual flowers within each species numbers are shared across species, this is used for flower identification not for analysis. ‘Individual’ numerical identifier of flower individual across all species. ‘species’ the flower species. ‘measurement location’ the measurement location, here reproductive structures are indicated as ‘A: repro struc’, petal base as ‘B: petal base’, petal edge as ‘C: petal edge’. ‘Set temperature of waterbath’ the temperature to which the water bath was set to, written as ‘[temp]C’ to insure it is read as a categorical factor by R. ‘thermometer temp of waterbath’ the temperature of the water bath measured by the thermometer in degrees Celsius. ‘Tref’ the reflected temperature at the measurement indicated by previous columns. ‘IRT temp of waterbath e = 0.98, d = 0.5, rest asp per image’ the water temperature proximal to the flower as measured by the thermal camera, used to obtain Tobj. ‘at e = 1 d = 0, Temp uncorrected (for W)’ the apparent temperature at measurement indicated by the previous columns. ‘at e = 0.98 d = 0.5’ the camera’s temperature measurement, in kelvin, when emissivity was 0.98 at the measurement indicated by the previous columns. ‘DeltaTobj-T0.98’ the ‘Tobj (k)’ measurement minus that of the thermal camera when emissivity was 0.98 (‘at e = 0.98 d = 0.5’). ‘Ecal’ and ‘Esolve’ the calculated and Solver emissivity estimates respectively at the measurement indicated by the previous columns. ‘DeltaE’ the difference between calculated and Solver emissivity estimates at measurement indicated by the previous columns. [file 13007_2021_721_MOESM7_ESM.csv]

measurment	individual within sp	individual	species	measurement location	Set temperature of waterbath	thermometer temp of waterbath	Tref	IRT temp of waterbath e=0.98,d=0.5, rest asp per image	at e=1 d=0, Temp uncorrected (for W)	at e=0.98 d=0.5	DeltaTobj-T0.98	Ecal	Esolve	DeltaE
B1	1	1	Bellis perennis	C: Petal Edge	35C	35	300.6	307.3	307.2	307.4	-0.1	0.998	0.998	-0.0004
B1	1	1	Bellis perennis	A: Repro Struc	35C	35	300.6	307.3	305.2	305.3	2	0.69	0.684	-0.0062
B1	1	1	Bellis perennis	B: Petal Base	35C	35	300.6	307.3	307.5	307.7	-0.4	1.045	1.045	0.0003
B2	2	2	Bellis perennis	C: Petal Edge	35C	35	300.6	307.2	307.2	307.4	-0.2	1.014	1.014	0.0004
B2	2	2	Bellis perennis	A: Repro Struc	35C	35	300.6	307.2	305.5	305.6	1.6	0.747	0.747	0
B2	2	2	Bellis perennis	B: Petal Base	35C	35	300.6	307.2	307	307.2	0	0.982	0.982	0.0004
B3	3	3	Bellis perennis	C: Petal Edge	35C	35	300.6	307.5	307.4	307.6	-0.1	0.998	0.998	0.0001
B3	3	3	Bellis perennis	A: Repro Struc	35C	35	300.6	307.5	306.9	307.1	0.4	0.923	0.923	0.0002
B3	3	3	Bellis perennis	B: Petal Base	35C	35	300.6	307.5	307.6	307.8	-0.3	1.029	1.03	0.0009
B4	4	4	Bellis perennis	C: Petal Edge	35C	35	300.6	307.3	306.2	306.3	1	0.843	0.841	-0.0021
B4	4	4	Bellis perennis	A: Repro Struc	35C	35	300.6	307.3	306.2	306.3	1	0.843	0.841	-0.0021
B4	4	4	Bellis perennis	B: Petal Base	35C	35	300.6	307.3	307.5	307.7	-0.4	1.045	1.045	0.0003
B5	5	5	Bellis perennis	C: Petal Edge	35C	35	300.6	307.2	307.2	307.4	-0.2	1.014	1.014	0.0004
B5	5	5	Bellis perennis	A: Repro Struc	35C	35	300.6	307.2	305.5	305.6	1.6	0.747	0.747	0
B5	5	5	Bellis perennis	B: Petal Base	35C	35	300.6	307.2	307.2	307.4	-0.2	1.014	1.014	0.0004
B6	6	6	Bellis perennis	C: Petal Edge	35C	35	300.6	307.5	307.1	307.3	0.2	0.953	0.953	0.0001
B6	6	6	Bellis perennis	A: Repro Struc	35C	35	300.6	307.5	306.2	306.3	1.2	0.818	0.816	-0.0022
B6	6	6	Bellis perennis	B: Petal Base	35C	35	300.6	307.5	307.4	307.5	0	0.998	0.998	0.0001
B7	7	7	Bellis perennis	C: Petal Edge	35C	35	300.6	307.7	307.4	307.6	0.1	0.969	0.969	-0.0002
B7	7	7	Bellis perennis	A: Repro Struc	35C	35	300.6	307.7	306.4	306.5	1.2	0.823	0.823	-0.0005
B7	7	7	Bellis perennis	B: Petal Base	35C	35	300.6	307.7	307.5	307.7	0	0.984	0.985	0.0012
B8	8	8	Bellis perennis	C: Petal Edge	35C	35	300.6	307.7	307.8	308	-0.3	1.028	1.028	0.0003
B8	8	8	Bellis perennis	A: Repro Struc	35C	35	300.6	307.7	306.3	306.5	1.2	0.809	0.806	-0.0022
B8	8	8	Bellis perennis	B: Petal Base	35C	35	300.6	307.7	307.7	307.9	-0.2	1.013	1.013	-0.0001
B1b	1	1	Bellis perennis	C: Petal Edge	45C	44	301.1	316.9	317.1	317.4	-0.5	1.026	1.025	-0.0011
B1b	1	1	Bellis perennis	A: Repro Struc	45C	44	301.1	316.9	312.5	312.8	4.1	0.715	0.715	0
B1b	1	1	Bellis perennis	B: Petal Base	45C	44	301.1	316.9	316.8	317.2	-0.3	1.005	1.005	-0.0004
B2b	2	2	Bellis perennis	C: Petal Edge	45C	44	301.1	316.6	316.4	316.7	-0.1	0.998	0.998	0.0002
B2b	2	2	Bellis perennis	A: Repro Struc	45C	44	301.1	316.6	313.6	313.9	2.7	0.804	0.804	-0.0006
B2b	2	2	Bellis perennis	B: Petal Base	45C	44	301.1	316.6	317	317.4	-0.8	1.04	1.041	0.0009
B3b	3	3	Bellis perennis	C: Petal Edge	45C	44	301.1	317.2	317.2	317.6	-0.4	1.012	1.012	-0.0001
B3b	3	3	Bellis perennis	A: Repro Struc	45C	44	301.1	317.2	315.1	315.4	1.8	0.871	0.869	-0.002
B3b	3	3	Bellis perennis	B: Petal Base	45C	44	301.1	317.2	317.3	317.7	-0.5	1.019	1.018	-0.0002
B4b	4	4	Bellis perennis	C: Petal Edge	45C	44	301.1	317.2	317	317.4	-0.2	0.998	0.997	-0.0009
B4b	4	4	Bellis perennis	A: Repro Struc	45C	44	301.1	317.2	315.3	315.6	1.6	0.884	0.885	0.001
B4b	4	4	Bellis perennis	B: Petal Base	45C	44	301.1	317.2	317.2	317.6	-0.4	1.012	1.012	-0.0001
B5b	5	5	Bellis perennis	C: Petal Edge	45C	44	301.1	316.4	316.9	317.3	-0.9	1.047	1.048	0.0006
B5b	5	5	Bellis perennis	A: Repro Struc	45C	44	301.1	316.4	312.6	312.9	3.5	0.747	0.747	0.0006
B5b	5	5	Bellis perennis	B: Petal Base	45C	44	301.1	316.4	316.5	316.9	-0.5	1.019	1.019	0.0005
B6b	6	6	Bellis perennis	C: Petal Edge	45C	44	301.1	316.6	315.2	315.5	1.1	0.914	0.916	0.0015
B6b	6	6	Bellis perennis	A: Repro Struc	45C	44	301.1	316.6	315.3	315.6	1	0.921	0.92	-0.0009
B6b	6	6	Bellis perennis	B: Petal Base	45C	44	301.1	316.6	314.8	315.1	1.5	0.887	0.887	0
B7b	7	7	Bellis perennis	C: Petal Edge	45C	44	301.1	317.1	317	317.4	-0.3	1.005	1.005	-0.0001
B7b	7	7	Bellis perennis	A: Repro Struc	45C	44	301.1	317.1	314.6	315	2.1	0.843	0.841	-0.0022
B7b	7	7	Bellis perennis	B: Petal Base	45C	44	301.1	317.1	317.2	317.5	-0.4	1.019	1.019	0.0005
B8b	8	8	Bellis perennis	C: Petal Edge	45C	44	301.1	317.6	317.2	317.6	0	0.985	0.985	-0.0001
B8b	8	8	Bellis perennis	A: Repro Struc	45C	44	301.1	317.6	315	315.3	2.3	0.842	0.843	0.0009
B8b	8	8	Bellis perennis	B: Petal Base	45C	44	301.1	317.6	317.2	317.6	0	0.985	0.985	-0.0001
L1	1	9	Leucanthemum vulgare	C: Petal Edge	35C	34	300.9	307.5	307.7	307.8	-0.3	1.046	1.047	0.0011
L1	1	9	Leucanthemum vulgare	A: Repro Struc	35C	34	300.9	307.5	306.3	306.4	1.1	0.825	0.823	-0.0021
L1	1	9	Leucanthemum vulgare	B: Petal Base	35C	34	300.9	307.5	307.6	307.8	-0.3	1.03	1.03	0.0003
L2	2	10	Leucanthemum vulgare	C: Petal Edge	35C	34	300.9	307	307.8	308	-1	1.151	1.154	0.0022
L2	2	10	Leucanthemum vulgare	A: Repro Struc	35C	34	300.9	307	306.2	306.3	0.7	0.878	0.879	0.0006
L2	2	10	Leucanthemum vulgare	B: Petal Base	35C	34	300.9	307	307.8	308	-1	1.151	1.154	0.0022
L3	3	11	Leucanthemum vulgare	C: Petal Edge	35C	34	300.9	307.4	307.6	307.8	-0.4	1.046	1.045	-0.001
L3	3	11	Leucanthemum vulgare	A: Repro Struc	35C	34	300.9	307.4	306.7	306.8	0.6	0.902	0.901	-0.001
L3	3	11	Leucanthemum vulgare	B: Petal Base	35C	34	300.9	307.4	307.5	307.6	-0.2	1.03	1.03	-0.0003
L4	4	12	Leucanthemum vulgare	C: Petal Edge	35C	34	300.9	307.2	307.4	307.5	-0.3	1.047	1.047	0.0001
L4	4	12	Leucanthemum vulgare	A: Repro Struc	35C	34	300.9	307.2	305.9	306	1.2	0.801	0.801	-0.0001
L4	4	12	Leucanthemum vulgare	B: Petal Base	35C	34	300.9	307.2	307.4	307.9	-0.7	1.047	1.047	0.0001
L5	5	13	Leucanthemum vulgare	C: Petal Edge	35C	34	300.9	307.3	307.8	308	-0.7	1.096	1.096	0
L5	5	13	Leucanthemum vulgare	A: Repro Struc	35C	34	300.9	307.3	306.5	306.6	0.7	0.884	0.885	0.0001
L5	5	13	Leucanthemum vulgare	B: Petal Base	35C	34	300.9	307.3	307.8	308	-0.7	1.096	1.096	0
L6	6	14	Leucanthemum vulgare	C: Petal Edge	35C	34	300.9	307.5	307.3	307.5	0	0.982	0.983	0
L6	6	14	Leucanthemum vulgare	A: Repro Struc	35C	34	300.9	307.5	306.3	306.4	1.1	0.825	0.823	-0.0021
L6	6	14	Leucanthemum vulgare	B: Petal Base	35C	34	300.9	307.5	307.4	307.5	0	0.998	0.998	-0.0005
L1b	1	9	Leucanthemum vulgare	C: Petal Edge	45C	45	301.6	317.1	317.2	317.6	-0.5	1.019	1.02	0.0004
L1b	1	9	Leucanthemum vulgare	A: Repro Struc	45C	45	301.6	317.1	312.8	313.1	4	0.717	0.717	0.0002
L1b	1	9	Leucanthemum vulgare	B: Petal Base	45C	45	301.6	317.1	317.8	318.2	-1.1	1.061	1.06	-0.0014
L2b	2	10	Leucanthemum vulgare	C: Petal Edge	45C	45	301.6	317	318.1	318.5	-1.5	1.09	1.091	0.001
L2b	2	10	Leucanthemum vulgare	A: Repro Struc	45C	45	301.6	317	313	313.3	3.7	0.735	0.735	-0.0003
L2b	2	10	Leucanthemum vulgare	B: Petal Base	45C	45	301.6	317	317.2	317.6	-0.6	1.026	1.028	0.0015
L3b	3	11	Leucanthemum vulgare	C: Petal Edge	45C	45	301.6	317.1	316.9	317.2	-0.1	0.998	0.998	-0.0001
L3b	3	11	Leucanthemum vulgare	A: Repro Struc	45C	45	301.6	317.1	313	313.3	3.8	0.73	0.732	0.0019
L3b	3	11	Leucanthemum vulgare	B: Petal Base	45C	45	301.6	317.1	317.4	317.7	-0.6	1.033	1.035	0.0013
L4b	4	12	Leucanthemum vulgare	C: Petal Edge	45C	45	301.6	317.1	317.2	317.6	-0.5	1.019	1.02	0.0004
L4b	4	12	Leucanthemum vulgare	A: Repro Struc	45C	45	301.6	317.1	312.8	313.1	4	0.717	0.717	0.0002
L4b	4	12	Leucanthemum vulgare	B: Petal Base	45C	45	301.6	317.1	317.2	317.6	-0.5	1.019	1.02	0.0004
L5b	5	13	Leucanthemum vulgare	C: Petal Edge	45C	45	301.6	317.4	317.9	318.3	-0.9	1.047	1.047	0.0005
L5b	5	13	Leucanthemum vulgare	A: Repro Struc	45C	45	301.6	317.4	313.4	313.7	3.7	0.742	0.74	-0.0012
L5b	5	13	Leucanthemum vulgare	B: Petal Base	45C	45	301.6	317.4	317.3	317.7	-0.3	1.005	1.005	0
L6b	6	14	Leucanthemum vulgare	C: Petal Edge	45C	45	301.6	316.5	316.8	317.1	-0.6	1.034	1.034	0.0003
L6b	6	14	Leucanthemum vulgare	A: Repro Struc	45C	45	301.6	316.5	314.1	314.4	2.1	0.84	0.84	0.0003
L6b	6	14	Leucanthemum vulgare	B: Petal Base	45C	45	301.6	316.5	317.2	317.5	-1	1.063	1.063	0
L7	7	15	Leucanthemum vulgare	C: Petal Edge	35C	34	301.5	307.6	307.7	307.9	-0.3	1.032	1.032	-0.0007
L7	7	15	Leucanthemum vulgare	A: Repro Struc	35C	34	301.5	307.6	306.2	306.3	1.3	0.778	0.773	-0.0049
L7	7	15	Leucanthemum vulgare	B: Petal Base	35C	34	301.5	307.6	307.8	307.9	-0.3	1.049	1.05	0.0001
L8	8	16	Leucanthemum vulgare	C: Petal Edge	35C	34	301.5	307.8	308	308.2	-0.4	1.048	1.049	0.0008
L8	8	16	Leucanthemum vulgare	A: Repro Struc	35C	34	301.5	307.8	305.9	306	1.8	0.704	0.697	-0.0065
L8	8	16	Leucanthemum vulgare	B: Petal Base	35C	34	301.5	307.8	308.1	308.3	-0.5	1.065	1.065	0.0002
L9	9	17	Leucanthemum vulgare	C: Petal Edge	35C	34	301.5	307.6	308	308.1	-0.5	1.084	1.083	-0.0003
L9	9	17	Leucanthemum vulgare	A: Repro Struc	35C	34	301.5	307.6	307.6	307.7	-0.1	1.015	1.016	0.0003
L9	9	17	Leucanthemum vulgare	B: Petal Base	35C	34	301.5	307.6	307.7	307.9	-0.3	1.032	1.032	-0.0007
L10	10	18	Leucanthemum vulgare	C: Petal Edge	35C	34	301.5	307	307.5	307.7	-0.7	1.11	1.112	0.0017
L10	10	18	Leucanthemum vulgare	A: Repro Struc	35C	34	301.5	307	306.2	306.3	0.7	0.866	0.866	0.0004
L10	10	18	Leucanthemum vulgare	B: Petal Base	35C	34	301.5	307	307.7	307.9	-0.9	1.148	1.15	0.0019
L11	11	19	Leucanthemum vulgare	C: Petal Edge	35C	34	301.5	307.9	307.7	307.9	0	0.983	0.982	-0.0001
L11	11	19	Leucanthemum vulgare	A: Repro Struc	35C	34	301.5	307.9	305.8	306	1.9	0.677	0.67	-0.0062
L11	11	19	Leucanthemum vulgare	B: Petal Base	35C	34	301.5	307.9	307.8	308	-0.1	0.999	0.999	0.0002
L12	12	20	Leucanthemum vulgare	C: Petal Edge	35C	34	301.5	307.6	307.6	307.6	0	1.015	1.016	0.0003
L12	12	20	Leucanthemum vulgare	A: Repro Struc	35C	34	301.5	307.6	306.7	306.8	0.8	0.862	0.862	-0.0008
L12	12	20	Leucanthemum vulgare	B: Petal Base	35C	34	301.5	307.6	307.8	308	-0.4	1.049	1.05	0.0009
L7b	7	15	Leucanthemum vulgare	C: Petal Edge	45C	44	301.5	317.5	317.9	318.3	-0.8	1.039	1.039	-0.0006
L7b	7	15	Leucanthemum vulgare	A: Repro Struc	45C	44	301.5	317.5	314.7	315	2.5	0.824	0.825	0.0016
L7b	7	15	Leucanthemum vulgare	B: Petal Base	45C	44	301.5	317.5	317.8	318.2	-0.7	1.032	1.033	0.0005
L8b	8	16	Leucanthemum vulgare	C: Petal Edge	45C	44	301.5	317.3	317.4	317.8	-0.5	1.019	1.019	-0.0003
L8b	8	16	Leucanthemum vulgare	A: Repro Struc	45C	44	301.5	317.3	313.3	313.6	3.7	0.742	0.74	-0.0018
L8b	8	16	Leucanthemum vulgare	B: Petal Base	45C	44	301.5	317.3	316.9	317.3	0	0.985	0.985	0.0005
L9b	9	17	Leucanthemum vulgare	C: Petal Edge	45C	44	301.5	317.9	317.8	318.2	-0.3	1.005	1.005	-0.0006
L9b	9	17	Leucanthemum vulgare	A: Repro Struc	45C	44	301.5	317.9	316.6	317	0.9	0.926	0.926	-0.0003
L9b	9	17	Leucanthemum vulgare	B: Petal Base	45C	44	301.5	317.9	318	318.4	-0.5	1.019	1.019	-0.0001
L10b	10	18	Leucanthemum vulgare	C: Petal Edge	45C	44	301.5	318.2	318.1	318.5	-0.3	1.005	1.005	-0.0002
L10b	10	18	Leucanthemum vulgare	A: Repro Struc	45C	44	301.5	318.2	314.1	314.5	3.7	0.749	0.746	-0.003
L10b	10	18	Leucanthemum vulgare	B: Petal Base	45C	44	301.5	318.2	317.9	318.3	-0.1	0.992	0.993	0.0004
L11b	11	19	Leucanthemum vulgare	C: Petal Edge	45C	44	301.5	317.5	317.8	318.2	-0.7	1.032	1.033	0.0005
L11b	11	19	Leucanthemum vulgare	A: Repro Struc	45C	44	301.5	317.5	313.2	313.5	4	0.725	0.725	-0.0003
L11b	11	19	Leucanthemum vulgare	B: Petal Base	45C	44	301.5	317.5	318.1	318.5	-1	1.053	1.055	0.0016
L12b	12	20	Leucanthemum vulgare	C: Petal Edge	45C	44	301.5	317	317.2	317.6	-0.6	1.026	1.027	0.0006
L12b	12	20	Leucanthemum vulgare	A: Repro Struc	45C	44	301.5	317	313.8	314.1	2.9	0.791	0.79	-0.0006
L12b	12	20	Leucanthemum vulgare	B: Petal Base	45C	44	301.5	317	317.2	317.6	-0.6	1.026	1.027	0.0006
B9	9	21	Bellis perennis	C: Petal Edge	35C	34	301.4	307.2	307.6	307.7	-0.5	1.087	1.088	0.0006
B9	9	21	Bellis perennis	A: Repro Struc	35C	34	301.4	307.2	307.1	307.2	0	0.998	0.997	-0.0001
B9	9	21	Bellis perennis	B: Petal Base	35C	34	301.4	307.2	307.4	307.5	-0.3	1.051	1.052	0.0007
B10	10	22	Bellis perennis	C: Petal Edge	35C	34	301.4	307.1	307.4	307.6	-0.5	1.07	1.07	-0.0001
B10	10	22	Bellis perennis	A: Repro Struc	35C	34	301.4	307.1	306.5	306.6	0.5	0.907	0.907	0.0001
B10	10	22	Bellis perennis	B: Petal Base	35C	34	301.4	307.1	307.6	307.8	-0.7	1.107	1.108	0.0009
B11	11	23	Bellis perennis	C: Petal Edge	35C	34	301.4	307	307.6	307.8	-0.8	1.127	1.128	0.0007
B11	11	23	Bellis perennis	A: Repro Struc	35C	34	301.4	307	307.2	307.3	-0.3	1.053	1.053	-0.0001
B11	11	23	Bellis perennis	B: Petal Base	35C	34	301.4	307	307.8	307.9	-0.9	1.165	1.168	0.0039
B12	12	24	Bellis perennis	C: Petal Edge	35C	34	301.4	307.5	307.7	307.9	-0.4	1.049	1.049	-0.0003
B12	12	24	Bellis perennis	A: Repro Struc	35C	34	301.4	307.5	307.5	307.7	-0.2	1.015	1.014	-0.0011
B12	12	24	Bellis perennis	B: Petal Base	35C	34	301.4	307.5	307.6	307.8	-0.3	1.032	1.032	-0.0001
B9b	9	21	Bellis perennis	C: Petal Edge	45C	44	301.5	317.7	317.3	317.7	0	0.985	0.985	0.0001
B9b	9	21	Bellis perennis	A: Repro Struc	45C	44	301.5	317.7	316.3	316.7	1	0.918	0.919	0.0011
B9b	9	21	Bellis perennis	B: Petal Base	45C	44	301.5	317.7	318	318.4	-0.7	1.032	1.032	-0.0004
B10b	10	22	Bellis perennis	C: Petal Edge	45C	44	301.5	317.1	317.7	318.1	-1	1.054	1.055	0.0013
B10b	10	22	Bellis perennis	A: Repro Struc	45C	44	301.5	317.1	315.8	316.1	1	0.922	0.923	0.0006
B10b	10	22	Bellis perennis	B: Petal Base	45C	44	301.5	317.1	317.6	318	-0.9	1.047	1.047	0.0001
B11b	11	23	Bellis perennis	C: Petal Edge	45C	44	301.5	317.9	317.9	318.4	-0.5	1.012	1.012	-0.0001
B11b	11	23	Bellis perennis	A: Repro Struc	45C	44	301.5	317.9	316.1	316.5	1.4	0.893	0.894	0.0005
B11b	11	23	Bellis perennis	B: Petal Base	45C	44	301.5	317.9	318	318.4	-0.5	1.019	1.019	-0.0001
B12b	12	24	Bellis perennis	C: Petal Edge	45C	44	301.5	315.8	317.3	317.7	-1.9	1.126	1.127	0.0004
B12b	12	24	Bellis perennis	A: Repro Struc	45C	44	301.5	315.8	317	317.4	-1.6	1.103	1.104	0
B12b	12	24	Bellis perennis	B: Petal Base	45C	44	301.5	315.8	317.9	318.3	-2.5	1.173	1.173	0.0001
C1	1	25	Campanula	C: Petal Edge	35C	34	301.5	308.1	307.8	308	0.1	0.968	0.967	-0.0002
C1	1	25	Campanula	A: Repro Struc	35C	34	301.5	308.1	308.4	308.6	-0.5	1.062	1.061	-0.0009
C1	1	25	Campanula	B: Petal Base	35C	34	301.5	308.1	308.1	308.3	-0.2	1.015	1.016	0.0007
C2	2	26	Campanula	C: Petal Edge	35C	34	301.5	308.2	308	308.2	0	0.984	0.984	0.0002
C2	2	26	Campanula	A: Repro Struc	35C	34	301.5	308.2	308.6	308.7	-0.5	1.077	1.077	0
C2	2	26	Campanula	B: Petal Base	35C	34	301.5	308.2	307.9	308.1	0.1	0.968	0.968	-0.0001
C3	3	27	Campanula	C: Petal Edge	35C	34	301.5	307.9	308	308.2	-0.3	1.031	1.031	0.0001
C3	3	27	Campanula	A: Repro Struc	35C	34	301.5	307.9	308.4	308.6	-0.7	1.097	1.097	-0.0001
C3	3	27	Campanula	B: Petal Base	35C	34	301.5	307.9	308.1	308.3	-0.4	1.048	1.047	-0.0002
C4	4	28	Campanula	C: Petal Edge	35C	34	301.5	307.9	308	308.2	-0.3	1.031	1.031	0.0001
C4	4	28	Campanula	A: Repro Struc	35C	34	301.5	307.9	308.1	308.3	-0.4	1.048	1.047	-0.0002
C4	4	28	Campanula	B: Petal Base	35C	34	301.5	307.9	308	308.1	-0.2	1.031	1.031	0.0001
C5	5	29	Campanula	C: Petal Edge	35C	34	301.5	307.7	308	308.1	-0.4	1.066	1.066	-0.0001
C5	5	29	Campanula	A: Repro Struc	35C	34	301.5	307.7	308.6	308.7	-1	1.167	1.17	0.0026
C5	5	29	Campanula	B: Petal Base	35C	34	301.5	307.7	308.1	308.3	-0.6	1.083	1.083	0
C6	6	30	Campanula	C: Petal Edge	35C	34	301.5	307.7	307.6	307.8	-0.1	0.998	0.998	0
C6	6	30	Campanula	A: Repro Struc	35C	34	301.5	307.7	308.4	308.6	-0.9	1.133	1.134	0.0012
C6	6	30	Campanula	B: Petal Base	35C	34	301.5	307.7	308	308.2	-0.5	1.066	1.066	-0.0001
C7	7	31	Campanula	C: Petal Edge	35C	34	301.5	308.3	307.9	308.1	0.2	0.953	0.954	0.0006
C7	7	31	Campanula	A: Repro Struc	35C	34	301.5	308.3	308.6	308.8	-0.5	1.061	1.062	0.0009
C7	7	31	Campanula	B: Petal Base	35C	34	301.5	308.3	308	308.2	0.1	0.969	0.968	-0.0005
C8	8	32	Campanula	C: Petal Edge	35C	34	301.5	308.2	308	308.1	0.1	0.984	0.984	0.0002
C8	8	32	Campanula	A: Repro Struc	35C	34	301.5	308.2	308.5	308.7	-0.5	1.062	1.061	-0.0003
C8	8	32	Campanula	B: Petal Base	35C	34	301.5	308.2	308.1	308.3	-0.1	0.999	1	0.0009
C9	9	33	Campanula	C: Petal Edge	35C	34	301.5	306.7	307.2	307.3	-0.6	1.116	1.115	-0.001
C9	9	33	Campanula	A: Repro Struc	35C	34	301.5	306.7	307.9	308.1	-1.4	1.257	1.277	0.0199
C9	9	33	Campanula	B: Petal Base	35C	34	301.5	306.7	307.4	307.5	-0.8	1.156	1.16	0.0034
C10	10	34	Campanula	C: Petal Edge	35C	34	301.5	307	307.4	307.6	-0.6	1.092	1.092	0.0004
C10	10	34	Campanula	A: Repro Struc	35C	34	301.5	307	308.1	308.3	-1.3	1.225	1.225	0.0004
C10	10	34	Campanula	B: Petal Base	35C	34	301.5	307	307.6	307.8	-0.8	1.129	1.132	0.0023
C11	11	35	Campanula	C: Petal Edge	35C	34	301.5	307.5	307.4	307.6	-0.1	0.998	0.998	-0.0002
C11	11	35	Campanula	A: Repro Struc	35C	34	301.5	307.5	308.2	308.4	-0.9	1.137	1.137	-0.0003
C11	11	35	Campanula	B: Petal Base	35C	34	301.5	307.5	307.7	307.8	-0.3	1.05	1.05	-0.0001
C12	12	36	Campanula	C: Petal Edge	35C	34	301.5	307.8	308	308.2	-0.4	1.048	1.048	-0.0002
C12	12	36	Campanula	A: Repro Struc	35C	34	301.5	307.8	308.5	308.7	-0.9	1.131	1.131	-0.0003
C12	12	36	Campanula	B: Petal Base	35C	34	301.5	307.8	308.1	308.3	-0.5	1.065	1.064	-0.0009
C1b	1	25	Campanula	C: Petal Edge	45C	44	301.5	317.4	317.7	318.1	-0.7	1.033	1.033	0
C1b	1	25	Campanula	A: Repro Struc	45C	44	301.5	317.4	318.7	319.2	-1.8	1.102	1.102	0.0006
C1b	1	25	Campanula	B: Petal Base	45C	44	301.5	317.4	318.3	318.7	-1.3	1.074	1.071	-0.0025
C2b	2	26	Campanula	C: Petal Edge	45C	44	301.5	317.6	318	318.4	-0.8	1.039	1.038	-0.0008
C2b	2	26	Campanula	A: Repro Struc	45C	44	301.5	317.6	318.4	318.8	-1.2	1.066	1.067	0.0005
C2b	2	26	Campanula	B: Petal Base	45C	44	301.5	317.6	317.4	317.8	-0.2	0.998	0.998	-0.0001
C3b	3	27	Campanula	C: Petal Edge	45C	44	301.5	317.2	317.1	317.5	-0.3	1.005	1.005	-0.0001
C3b	3	27	Campanula	A: Repro Struc	45C	44	301.5	317.2	318.5	319	-1.8	1.103	1.105	0.0025
C3b	3	27	Campanula	B: Petal Base	45C	44	301.5	317.2	317.4	317.8	-0.6	1.026	1.026	-0.0003
C4b	4	28	Campanula	C: Petal Edge	45C	44	301.5	317.1	317.3	317.7	-0.6	1.026	1.026	-0.0003
C4b	4	28	Campanula	A: Repro Struc	45C	44	301.5	317.1	318.7	319.1	-2	1.124	1.124	-0.0004
C4b	4	28	Campanula	B: Petal Base	45C	44	301.5	317.1	317.9	318.3	-1.2	1.068	1.068	-0.0004
C5b	5	29	Campanula	C: Petal Edge	45C	44	301.5	318.2	317.8	318.2	0	0.986	0.985	-0.0007
C5b	5	29	Campanula	A: Repro Struc	45C	44	301.5	318.2	318.2	318.7	-0.5	1.012	1.012	0.0004
C5b	5	29	Campanula	B: Petal Base	45C	44	301.5	318.2	317.8	318.2	0	0.986	0.985	-0.0007
C6b	6	30	Campanula	C: Petal Edge	45C	44	301.5	317.6	317.8	318.2	-0.6	1.026	1.025	-0.0008
C6b	6	30	Campanula	A: Repro Struc	45C	44	301.5	317.6	318.5	318.9	-1.3	1.073	1.073	0.0002
C6b	6	30	Campanula	B: Petal Base	45C	44	301.5	317.6	317.7	318.1	-0.5	1.019	1.018	-0.0003
C7b	7	31	Campanula	C: Petal Edge	45C	44	301.5	316.5	316.6	316.9	-0.4	1.019	1.018	-0.0011
C7b	7	31	Campanula	A: Repro Struc	45C	44	301.5	316.5	318.2	318.6	-2.1	1.136	1.137	0.0004
C7b	7	31	Campanula	B: Petal Base	45C	44	301.5	316.5	317.5	317.9	-1.4	1.085	1.084	-0.0011
C8b	8	32	Campanula	C: Petal Edge	45C	44	301.5	317.5	317.8	318.2	-0.7	1.032	1.033	0.0005
C8b	8	32	Campanula	A: Repro Struc	45C	44	301.5	317.5	318.4	318.9	-1.4	1.074	1.072	-0.0016
C8b	8	32	Campanula	B: Petal Base	45C	44	301.5	317.5	317.9	318.3	-0.8	1.039	1.042	0.003
C9b	9	33	Campanula	C: Petal Edge	45C	44	301.5	318	317.9	318.3	-0.3	1.005	1.007	0.0015
C9b	9	33	Campanula	A: Repro Struc	45C	44	301.5	318	318	318.4	-0.4	1.012	1.014	0.0016
C9b	9	33	Campanula	B: Petal Base	45C	44	301.5	318	317.7	318.1	-0.1	0.992	0.992	-0.0002
C10b	10	34	Campanula	C: Petal Edge	45C	44	301.5	318.1	317.4	317.8	0.3	0.966	0.971	0.0052
C10b	10	34	Campanula	A: Repro Struc	45C	44	301.5	318.1	318.5	318.9	-0.8	1.038	1.038	0.0001
C10b	10	34	Campanula	B: Petal Base	45C	44	301.5	318.1	317.7	318.1	0	0.986	0.985	-0.0005
C11b	11	35	Campanula	C: Petal Edge	45C	44	301.5	317	317.1	317.5	-0.5	1.019	1.019	-0.0001
C11b	11	35	Campanula	A: Repro Struc	45C	44	301.5	317	318.5	318.9	-1.9	1.118	1.118	0
C11b	11	35	Campanula	B: Petal Base	45C	44	301.5	317	317.4	317.8	-0.8	1.04	1.041	0.0004
C12b	12	36	Campanula	C: Petal Edge	45C	44	301.5	317.3	317.5	317.9	-0.6	1.026	1.026	0.0005
C12b	12	36	Campanula	A: Repro Struc	45C	44	301.5	317.3	317.9	318.3	-1	1.053	1.055	0.0011
C12b	12	36	Campanula	B: Petal Base	45C	44	301.5	317.3	317.6	318	-0.7	1.033	1.033	0.0002
T1	1	37	Taraxacum	C: Petal Edge	35C	34	301.5	307.9	306.8	306.9	1	0.837	0.841	0.0036
T1	1	37	Taraxacum	A: Repro Struc	35C	34	301.5	307.9	307.6	307.8	0.1	0.966	0.967	0.0005
T1	1	37	Taraxacum	B: Petal Base	35C	34	301.5	307.9	306.5	306.7	1.2	0.789	0.791	0.0022
T2	2	38	Taraxacum	C: Petal Edge	35C	34	301.5	307.9	308	308.2	-0.3	1.031	1.03	-0.0011
T2	2	38	Taraxacum	A: Repro Struc	35C	34	301.5	307.9	307.7	307.9	0	0.983	0.983	0.0008
T2	2	38	Taraxacum	B: Petal Base	35C	34	301.5	307.9	307.7	307.8	0.1	0.983	0.983	0.0008
T3	3	39	Taraxacum	C: Petal Edge	35C	34	301.5	308.2	308.2	308.4	-0.2	1.015	1.015	0.0003
T3	3	39	Taraxacum	A: Repro Struc	35C	34	301.5	308.2	307.9	308.1	0.1	0.968	0.968	0
T3	3	39	Taraxacum	B: Petal Base	35C	34	301.5	308.2	307.1	307.3	0.9	0.844	0.845	0.0006
T4	4	40	Taraxacum	C: Petal Edge	35C	34	301.5	308.2	308.1	308.3	-0.1	0.999	1	0.0003
T4	4	40	Taraxacum	A: Repro Struc	35C	34	301.5	308.2	308.2	308.4	-0.2	1.015	1.015	0.0003
T4	4	40	Taraxacum	B: Petal Base	35C	34	301.5	308.2	307.4	307.5	0.7	0.891	0.89	-0.0009
T5	5	41	Taraxacum	C: Petal Edge	35C	34	301.5	307.9	307.8	308	-0.1	0.999	0.999	-0.0001
T5	5	41	Taraxacum	A: Repro Struc	35C	34	301.5	307.9	307.8	308	-0.1	0.999	0.999	-0.0001
T5	5	41	Taraxacum	B: Petal Base	35C	34	301.5	307.9	307.6	307.7	0.2	0.966	0.967	0.0005
T6	6	42	Taraxacum	C: Petal Edge	35C	34	301.5	308	308.1	308.2	-0.2	1.031	1.031	0.0003
T6	6	42	Taraxacum	A: Repro Struc	35C	34	301.5	308	307.3	307.4	0.6	0.903	0.903	0.0001
T6	6	42	Taraxacum	B: Petal Base	35C	34	301.5	308	305.6	305.7	2.3	0.634	0.631	-0.0032
T8	8	43	Taraxacum	C: Petal Edge	35C	34	301.5	307.5	307.6	307.8	-0.3	1.033	1.033	0.0007
T8	8	43	Taraxacum	A: Repro Struc	35C	34	301.5	307.5	305.4	305.5	2	0.655	0.653	-0.0024
T8	8	43	Taraxacum	B: Petal Base	35C	34	301.5	307.5	303.7	303.7	3.8	0.369	0.375	0.0064
T9	9	44	Taraxacum	C: Petal Edge	35C	34	301.5	307.4	307.5	307.7	-0.3	1.033	1.033	0.0004
T9	9	44	Taraxacum	A: Repro Struc	35C	34	301.5	307.4	307.2	307.4	0	0.98	0.981	0.001
T9	9	44	Taraxacum	B: Petal Base	35C	34	301.5	307.4	307.7	307.9	-0.5	1.068	1.069	0.0005
T10	10	45	Taraxacum	C: Petal Edge	35C	34	301.5	307.6	307.8	308	-0.4	1.049	1.049	-0.0004
T10	10	45	Taraxacum	A: Repro Struc	35C	34	301.5	307.6	306.6	306.8	0.8	0.846	0.846	0.0005
T10	10	45	Taraxacum	B: Petal Base	35C	34	301.5	307.6	305.5	305.6	2	0.661	0.666	0.0053
T11	11	46	Taraxacum	C: Petal Edge	35C	34	301.5	307.7	307.8	308	-0.3	1.032	1.032	0.0001
T11	11	46	Taraxacum	A: Repro Struc	35C	34	301.5	307.7	307.6	307.8	-0.1	0.998	0.998	-0.0003
T11	11	46	Taraxacum	B: Petal Base	35C	34	301.5	307.7	307.9	308.1	-0.4	1.049	1.049	0
T12	12	47	Taraxacum	C: Petal Edge	35C	34	301.5	308	307.8	307.9	0.1	0.983	0.979	-0.0034
T12	12	47	Taraxacum	A: Repro Struc	35C	34	301.5	308	307.1	307.2	0.8	0.871	0.872	0.0011
T12	12	47	Taraxacum	B: Petal Base	35C	34	301.5	308	307.1	307.3	0.7	0.871	0.872	0.0011
T13	13	48	Taraxacum	C: Petal Edge	35C	34	301.5	307.5	307.5	307.7	-0.2	1.015	1.016	0.0001
T13	13	48	Taraxacum	A: Repro Struc	35C	34	301.5	307.5	307.6	307.7	-0.2	1.033	1.033	0.0007
T13	13	48	Taraxacum	B: Petal Base	35C	34	301.5	307.5	306.7	306.9	0.6	0.877	0.878	0.0007
T1b	1	37	Taraxacum	C: Petal Edge	45C	44	301.5	317.5	317.5	317.9	-0.4	1.012	1.008	-0.0035
T1b	1	37	Taraxacum	A: Repro Struc	45C	44	301.5	317.5	313.6	313.9	3.6	0.751	0.753	0.0013
T1b	1	37	Taraxacum	B: Petal Base	45C	44	301.5	317.5	316.3	317.9	-0.4	0.931	0.931	0.0004
T2b	2	38	Taraxacum	C: Petal Edge	45C	44	301.5	318.3	318	318.4	-0.1	0.992	0.992	-0.0003
T2b	2	38	Taraxacum	A: Repro Struc	45C	44	301.5	318.3	316.8	317.1	1.2	0.915	0.915	-0.0003
T2b	2	38	Taraxacum	B: Petal Base	45C	44	301.5	318.3	317.2	317.6	0.7	0.941	0.941	0.0004
T3b	3	39	Taraxacum	C: Petal Edge	45C	44	301.5	317.6	317.7	318.1	-0.5	1.019	1.019	0.0001
T3b	3	39	Taraxacum	A: Repro Struc	45C	44	301.5	317.6	317.1	317.4	0.2	0.978	0.979	0.0011
T3b	3	39	Taraxacum	B: Petal Base	45C	44	301.5	317.6	315	315.3	2.3	0.838	0.838	0.0001
T4b	4	40	Taraxacum	C: Petal Edge	45C	44	301.5	318.2	318	318.4	-0.2	0.999	0.999	0.0003
T4b	4	40	Taraxacum	A: Repro Struc	45C	44	301.5	318.2	317.4	317.8	0.4	0.96	0.96	0.0002
T4b	4	40	Taraxacum	B: Petal Base	45C	44	301.5	318.2	317.5	317.9	0.3	0.966	0.965	-0.0009
T5b	5	41	Taraxacum	C: Petal Edge	45C	44	301.5	317.8	317.7	318.1	-0.3	1.005	1.005	-0.0002
T5b	5	41	Taraxacum	A: Repro Struc	45C	44	301.5	317.8	317.8	318.2	-0.4	1.012	1.01	-0.0024
T5b	5	41	Taraxacum	B: Petal Base	45C	44	301.5	317.8	318.2	318.6	-0.8	1.039	1.038	-0.0004
T6b	6	42	Taraxacum	C: Petal Edge	45C	44	301.5	316.3	317.4	317.8	-1.5	1.093	1.093	-0.0006
T6b	6	42	Taraxacum	A: Repro Struc	45C	44	301.5	316.3	315.9	316.3	0	0.983	0.983	0.0005
T6b	6	42	Taraxacum	B: Petal Base	45C	44	301.5	316.3	315.2	315.5	0.8	0.932	0.932	0.0003
T8b	8	43	Taraxacum	C: Petal Edge	45C	44	301.5	316.9	318	318.4	-1.5	1.09	1.091	0.0006
T8b	8	43	Taraxacum	A: Repro Struc	45C	44	301.5	316.9	312.9	313.2	3.7	0.735	0.733	-0.0017
T8b	8	43	Taraxacum	B: Petal Base	45C	44	301.5	316.9	314.3	314.6	2.3	0.831	0.83	-0.0005
T9b	9	44	Taraxacum	C: Petal Edge	45C	44	301.5	316.8	317.9	318.3	-1.5	1.091	1.091	0
T9b	9	44	Taraxacum	A: Repro Struc	45C	44	301.5	316.8	316.5	316.9	-0.1	0.991	0.991	0.0005
T9b	9	44	Taraxacum	B: Petal Base	45C	44	301.5	316.8	318	318.4	-1.6	1.098	1.098	-0.0001
T10b	10	45	Taraxacum	C: Petal Edge	45C	44	301.5	317	317.6	318	-1	1.054	1.055	0.0004
T10b	10	45	Taraxacum	A: Repro Struc	45C	44	301.5	317	314.3	314.6	2.4	0.825	0.825	0
T10b	10	45	Taraxacum	B: Petal Base	45C	44	301.5	317	311.5	311.8	5.2	0.636	0.634	-0.0022
T11b	11	46	Taraxacum	C: Petal Edge	45C	44	301.5	317.4	317.6	318	-0.6	1.026	1.028	0.0021
T11b	11	46	Taraxacum	A: Repro Struc	45C	44	301.5	317.4	316.1	316.4	1	0.923	0.923	-0.0001
T11b	11	46	Taraxacum	B: Petal Base	45C	44	301.5	317.4	314.7	315	2.4	0.829	0.829	-0.0002
T12b	12	47	Taraxacum	C: Petal Edge	45C	44	301.5	317.1	317.5	317.9	-0.8	1.04	1.04	-0.0005
T12b	12	47	Taraxacum	A: Repro Struc	45C	44	301.5	317.1	316	316.4	0.7	0.936	0.936	-0.0001
T12b	12	47	Taraxacum	B: Petal Base	45C	44	301.5	317.1	313	313.3	3.8	0.732	0.73	-0.0017
T13	13	48	Taraxacum	C: Petal Edge	45C	44	301.5	316.9	317.6	318	-1.1	1.062	1.058	-0.0032
T13	13	48	Taraxacum	A: Repro Struc	45C	44	301.5	316.9	316.7	317	-0.1	0.998	0.999	0.0006
T13	13	48	Taraxacum	B: Petal Base	45C	44	301.5	316.9	318	318.4	-1.5	1.09	1.091	0.0006
E1	1	49	Eschscholzia californica	C: Petal Edge	35C	34	301.5	308.1	308.4	308.6	-0.5	1.062	1.062	0
E1	1	49	Eschscholzia californica	A: Repro Struc	35C	34	301.5	308.1	305.8	305.9	2.2	0.655	0.649	-0.0061
E1	1	49	Eschscholzia californica	B: Petal Base	35C	34	301.5	308.1	308.1	308.3	-0.2	1.015	1.015	0
E2	2	50	Eschscholzia californica	C: Petal Edge	35C	34	301.5	308.2	308.4	308.6	-0.4	1.046	1.046	-0.0001
E2	2	50	Eschscholzia californica	A: Repro Struc	35C	34	301.5	308.2	304.9	305	3.2	0.509	0.503	-0.0065
E2	2	50	Eschscholzia californica	B: Petal Base	35C	34	301.5	308.2	308.5	308.7	-0.5	1.062	1.062	0.0001
E3	3	51	Eschscholzia californica	C: Petal Edge	35C	34	301.5	307.7	308.5	308.7	-1	1.15	1.147	-0.0026
E3	3	51	Eschscholzia californica	A: Repro Struc	35C	34	301.5	307.7	303.5	303.6	4.1	0.324	0.313	-0.0109
E3	3	51	Eschscholzia californica	B: Petal Base	35C	34	301.5	307.7	308.6	308.8	-1.1	1.167	1.164	-0.0031
E4	4	52	Eschscholzia californica	C: Petal Edge	35C	34	301.5	308.2	308.6	308.8	-0.6	1.077	1.078	0.0005
E4	4	52	Eschscholzia californica	A: Repro Struc	35C	34	301.5	308.2	305	305.1	3.1	0.524	0.518	-0.0064
E4	4	52	Eschscholzia californica	B: Petal Base	35C	34	301.5	308.2	308.5	308.7	-0.5	1.062	1.062	0.0001
E5	5	53	Eschscholzia californica	C: Petal Edge	35C	34	301.5	308.1	308.5	308.6	-0.5	1.078	1.079	0.0008
E5	5	53	Eschscholzia californica	A: Repro Struc	35C	34	301.5	308.1	303.9	304	4.1	0.365	0.386	0.0219
E5	5	53	Eschscholzia californica	B: Petal Base	35C	34	301.5	308.1	308.2	308.4	-0.3	1.031	1.031	0.0002
E6	6	54	Eschscholzia californica	C: Petal Edge	35C	34	301.5	307.1	307.4	307.6	-0.5	1.071	1.076	0.0041
E6	6	54	Eschscholzia californica	A: Repro Struc	35C	34	301.5	307.1	301.2	301.2	5.9	-0.047	0	0.0469
E6	6	54	Eschscholzia californica	B: Petal Base	35C	34	301.5	307.1	308.3	308.7	-1.6	1.24	1.24	0
E7	7	55	Eschscholzia californica	C: Petal Edge	35C	34	301.5	307.4	308.3	308.5	-1.1	1.175	1.173	-0.0019
E7	7	55	Eschscholzia californica	A: Repro Struc	35C	34	301.5	307.4	304.4	304.5	2.9	0.495	0.496	0.0012
E7	7	55	Eschscholzia californica	B: Petal Base	35C	34	301.5	307.4	308.5	308.7	-1.3	1.21	1.209	-0.001
E8	8	56	Eschscholzia californica	C: Petal Edge	35C	34	301.5	307.9	308.3	308.5	-0.6	1.08	1.081	0.0002
E8	8	56	Eschscholzia californica	A: Repro Struc	35C	34	301.5	307.9	301.6	301.6	6.3	0.02	0.02	0.0001
E8	8	56	Eschscholzia californica	B: Petal Base	35C	34	301.5	307.9	308.3	308.5	-0.6	1.08	1.08	0
E9	9	57	Eschscholzia californica	C: Petal Edge	35C	34	301.5	307.5	308.3	308.5	-1	1.155	1.155	0
E9	9	57	Eschscholzia californica	A: Repro Struc	35C	34	301.5	307.5	305.7	305.8	1.7	0.706	0.706	0.0001
E9	9	57	Eschscholzia californica	B: Petal Base	35C	34	301.5	307.5	308.4	308.6	-1.1	1.172	1.17	-0.0018
E10	10	58	Eschscholzia californica	C: Petal Edge	35C	34	301.5	307.3	307.9	308.1	-0.8	1.123	1.124	0.0002
E10	10	58	Eschscholzia californica	A: Repro Struc	35C	34	301.5	307.3	304.4	304.5	2.8	0.503	0.509	0.0054
E10	10	58	Eschscholzia californica	B: Petal Base	35C	34	301.5	307.3	307.9	308.1	-0.8	1.123	1.123	-0.0001
E11	11	59	Eschscholzia californica	C: Petal Edge	35C	34	301.5	308	308.1	308.3	-0.3	1.031	1.031	0
E11	11	59	Eschscholzia californica	A: Repro Struc	35C	34	301.5	308	303.6	303.7	4.3	0.324	0.325	0.0005
E11	11	59	Eschscholzia californica	B: Petal Base	35C	34	301.5	308	308.3	308.5	-0.5	1.063	1.063	0.0002
E12	12	60	Eschscholzia californica	C: Petal Edge	35C	34	301.5	307.7	307.7	307.9	-0.2	1.015	1.015	-0.0001
E12	12	60	Eschscholzia californica	A: Repro Struc	35C	34	301.5	307.7	303.3	303.3	4.4	0.292	0.296	0.0037
E12	12	60	Eschscholzia californica	B: Petal Base	35C	34	301.5	307.7	308.2	308.4	-0.7	1.099	1.099	0
E1B	1	49	Eschscholzia californica	C: Petal Edge	45C	43	299.5	316.9	317.9	318.3	-1.4	1.074	1.075	0.0006
E1B	1	49	Eschscholzia californica	A: Repro Struc	45C	43	299.5	316.9	308.1	308.3	8.6	0.479	0.479	0.0003
E1B	1	49	Eschscholzia californica	B: Petal Base	45C	43	299.5	316.9	318.5	318.9	-2	1.112	1.112	-0.0002
E2B	2	50	Eschscholzia californica	C: Petal Edge	45C	43	299.5	317.8	318.4	318.9	-1.1	1.047	1.047	0.0001
E2B	2	50	Eschscholzia californica	A: Repro Struc	45C	43	299.5	317.8	308.3	308.5	9.3	0.464	0.464	-0.0001
E2B	2	50	Eschscholzia californica	B: Petal Base	45C	43	299.5	317.8	318.6	319.1	-1.3	1.059	1.059	0.0003
E3B	3	51	Eschscholzia californica	C: Petal Edge	45C	43	299.5	317.7	318.2	318.7	-1	1.041	1.041	-0.0003
E3B	3	51	Eschscholzia californica	A: Repro Struc	45C	43	299.5	317.7	306.9	307	10.7	0.39	0.389	-0.0004
E3B	3	51	Eschscholzia californica	B: Petal Base	45C	43	299.5	317.7	318.3	318.7	-1	1.047	1.047	-0.0002
E4B	4	52	Eschscholzia californica	C: Petal Edge	45C	43	299.5	317.1	318.3	318.7	-1.6	1.086	1.085	-0.0007
E4B	4	52	Eschscholzia californica	A: Repro Struc	45C	43	299.5	317.1	311.6	311.9	5.2	0.676	0.677	0.0001
E4B	4	52	Eschscholzia californica	B: Petal Base	45C	43	299.5	317.1	317.8	318.2	-1.1	1.055	1.054	-0.0007
E5B	5	53	Eschscholzia californica	C: Petal Edge	45C	43	299.5	317.1	317.9	318.4	-1.3	1.061	1.061	0.0003
E5B	5	53	Eschscholzia californica	A: Repro Struc	45C	43	299.5	317.1	308.7	308.9	8.2	0.507	0.507	0.0001
E5B	5	53	Eschscholzia californica	B: Petal Base	45C	43	299.5	317.1	318	318.5	-1.4	1.067	1.068	0.0006
E6B	6	54	Eschscholzia californica	C: Petal Edge	45C	43	299.5	316.2	317.7	318.1	-1.9	1.11	1.109	-0.0007
E6B	6	54	Eschscholzia californica	A: Repro Struc	45C	43	299.5	316.2	308.7	308.9	7.3	0.537	0.537	0.0006
E6B	6	54	Eschscholzia californica	B: Petal Base	45C	43	299.5	316.2	317.8	318.3	-2.1	1.116	1.116	-0.0001
E7B	7	55	Eschscholzia californica	C: Petal Edge	45C	43	299.5	316.6	317.9	318.3	-1.7	1.095	1.094	-0.0001
E7B	7	55	Eschscholzia californica	A: Repro Struc	45C	43	299.5	316.6	312.9	313.2	3.4	0.778	0.778	0.0001
E7B	7	55	Eschscholzia californica	B: Petal Base	45C	43	299.5	316.6	318.5	318.9	-2.3	1.134	1.133	-0.0007
E8B	8	56	Eschscholzia californica	C: Petal Edge	45C	43	299.5	317.6	318.1	318.5	-0.9	1.041	1.042	0.0006
E8B	8	56	Eschscholzia californica	A: Repro Struc	45C	43	299.5	317.6	308.3	308.5	9.1	0.47	0.47	0.0005
E8B	8	56	Eschscholzia californica	B: Petal Base	45C	43	299.5	317.6	317.6	318	-0.4	1.011	1.011	0.0003
E9B	9	57	Eschscholzia californica	C: Petal Edge	45C	43	299.5	317.3	318.3	318.8	-1.5	1.073	1.073	0
E9B	9	57	Eschscholzia californica	A: Repro Struc	45C	43	299.5	317.3	307.6	307.8	9.5	0.439	0.439	0
E9B	9	57	Eschscholzia californica	B: Petal Base	45C	43	299.5	317.3	317.6	318.1	-0.8	1.029	1.029	0
E10B	10	58	Eschscholzia californica	C: Petal Edge	45C	43	299.5	317.5	318.3	318.7	-1.2	1.06	1.061	0.0007
E10B	10	58	Eschscholzia californica	A: Repro Struc	45C	43	299.5	317.5	311.6	311.9	5.6	0.66	0.661	0.0007
E10B	10	58	Eschscholzia californica	B: Petal Base	45C	43	299.5	317.5	317.8	318.2	-0.7	1.029	1.029	0.0003
E11B	11	59	Eschscholzia californica	C: Petal Edge	45C	43	299.5	316.9	318.1	318.5	-1.6	1.087	1.087	0.0004
E11B	11	59	Eschscholzia californica	A: Repro Struc	45C	43	299.5	316.9	310.5	310.7	6.2	0.619	0.619	-0.0002
E11B	11	59	Eschscholzia californica	B: Petal Base	45C	43	299.5	316.9	318.3	318.7	-1.8	1.1	1.1	0.0003
E12B	12	60	Eschscholzia californica	C: Petal Edge	45C	43	299.5	317.3	318.1	318.5	-1.2	1.06	1.06	-0.0003
E12B	12	60	Eschscholzia californica	A: Repro Struc	45C	43	299.5	317.3	312.8	313.1	4.2	0.739	0.739	0.0007
E12B	12	60	Eschscholzia californica	B: Petal Base	45C	43	299.5	317.3	318.4	318.9	-1.6	1.079	1.08	0.0006
P1	1	61	Potentilla fruticosa	C: Petal Edge	35C	34	301.5	307.2	307.6	307.8	-0.6	1.089	1.089	-0.0002
P1	1	61	Potentilla fruticosa	A: Repro Struc	35C	34	301.5	307.2	306.2	306.3	0.9	0.834	0.835	0.0002
P1	1	61	Potentilla fruticosa	B: Petal Base	35C	34	301.5	307.2	307.6	307.8	-0.6	1.089	1.089	0
P2	2	62	Potentilla fruticosa	C: Petal Edge	35C	34	301.5	307.2	307.7	307.9	-0.7	1.107	1.107	0.0002
P2	2	62	Potentilla fruticosa	A: Repro Struc	35C	34	301.5	307.2	306.2	306.3	0.9	0.834	0.835	0.0002
P2	2	62	Potentilla fruticosa	B: Petal Base	35C	34	301.5	307.2	307.6	307.8	-0.6	1.089	1.089	0.0001
P3	3	63	Potentilla fruticosa	C: Petal Edge	35C	34	301.5	307.4	307.9	308.1	-0.7	1.104	1.104	-0.0001
P3	3	63	Potentilla fruticosa	A: Repro Struc	35C	34	301.5	307.4	306.8	307	0.4	0.91	0.91	-0.0002
P3	3	63	Potentilla fruticosa	B: Petal Base	35C	34	301.5	307.4	308	308.1	-0.7	1.122	1.122	0.0001
P4	4	64	Potentilla fruticosa	C: Petal Edge	35C	34	301.5	307.6	308.1	308.2	-0.6	1.101	1.101	0.0002
P4	4	64	Potentilla fruticosa	A: Repro Struc	35C	34	301.5	307.6	306.9	307.1	0.5	0.896	0.896	0.0001
P4	4	64	Potentilla fruticosa	B: Petal Base	35C	34	301.5	307.6	307.9	308	-0.4	1.067	1.066	-0.0006
P5	5	65	Potentilla fruticosa	C: Petal Edge	35C	34	301.5	307.4	307.4	307.6	-0.2	1.015	1.016	0.0001
P5	5	65	Potentilla fruticosa	A: Repro Struc	35C	34	301.5	307.4	306.1	306.2	1.2	0.788	0.788	-0.0002
P5	5	65	Potentilla fruticosa	B: Petal Base	35C	34	301.5	307.4	307.4	307.6	-0.2	1.015	1.016	0.0002
P6	6	66	Potentilla fruticosa	C: Petal Edge	35C	34	301.5	307.1	307.7	307.9	-0.8	1.127	1.127	0
P6	6	66	Potentilla fruticosa	A: Repro Struc	35C	34	301.5	307.1	306.2	306.3	0.8	0.85	0.85	0.0001
P6	6	66	Potentilla fruticosa	B: Petal Base	35C	34	301.5	307.1	307.8	307.9	-0.8	1.146	1.146	0.0001
P7	7	67	Potentilla fruticosa	C: Petal Edge	35C	34	301.5	307.7	307.9	308.1	-0.4	1.049	1.049	-0.0002
P7	7	67	Potentilla fruticosa	A: Repro Struc	35C	34	301.5	307.7	305.9	306	1.7	0.716	0.715	-0.0002
P7	7	67	Potentilla fruticosa	B: Petal Base	35C	34	301.5	307.7	307.6	307.7	0	0.998	0.998	0
P8	8	68	Potentilla fruticosa	C: Petal Edge	35C	34	301.5	307.6	308	308.2	-0.6	1.084	1.085	0.0012
P8	8	68	Potentilla fruticosa	A: Repro Struc	35C	34	301.5	307.6	306.7	306.9	0.7	0.862	0.862	0
P8	8	68	Potentilla fruticosa	B: Petal Base	35C	34	301.5	307.6	307.8	307.9	-0.3	1.049	1.051	0.001
P9	9	69	Potentilla fruticosa	C: Petal Edge	35C	34	301.5	307.7	308.1	308.3	-0.6	1.083	1.083	0.0002
P9	9	69	Potentilla fruticosa	A: Repro Struc	35C	34	301.5	307.7	306.4	306.6	1.1	0.798	0.798	0
P9	9	69	Potentilla fruticosa	B: Petal Base	35C	34	301.5	307.7	308	308.2	-0.5	1.066	1.063	-0.0022
P10	10	70	Potentilla fruticosa	C: Petal Edge	35C	34	301.5	307.3	307.7	307.8	-0.5	1.087	1.087	0
P10	10	70	Potentilla fruticosa	A: Repro Struc	35C	34	301.5	307.3	306.3	306.5	0.8	0.837	0.837	-0.0002
P10	10	70	Potentilla fruticosa	B: Petal Base	35C	34	301.5	307.3	307.8	308	-0.7	1.105	1.106	0.0004
P11	11	71	Potentilla fruticosa	C: Petal Edge	35C	34	301.5	307.7	307.9	308.1	-0.4	1.049	1.049	-0.0002
P11	11	71	Potentilla fruticosa	A: Repro Struc	35C	34	301.5	307.7	307.4	307.5	0.2	0.965	0.965	0.0002
P11	11	71	Potentilla fruticosa	B: Petal Base	35C	34	301.5	307.7	308	308.2	-0.5	1.066	1.066	-0.0001
P12	12	72	Potentilla fruticosa	C: Petal Edge	35C	34	301.5	307.9	308.1	308.3	-0.4	1.048	1.047	-0.0006
P12	12	72	Potentilla fruticosa	A: Repro Struc	35C	34	301.5	307.9	307.1	307.3	0.6	0.885	0.886	0.0002
P12	12	72	Potentilla fruticosa	B: Petal Base	35C	34	301.5	307.9	308.3	308.5	-0.6	1.08	1.081	0.0002
P1B	1	61	Potentilla fruticosa	C: Petal Edge	45C	44	299.5	316.9	317.4	317.8	-0.9	1.042	1.042	-0.0007
P1B	1	61	Potentilla fruticosa	A: Repro Struc	45C	44	299.5	316.9	312.4	312.7	4.2	0.733	0.733	-0.0005
P1B	1	61	Potentilla fruticosa	B: Petal Base	45C	44	299.5	316.9	317.5	318	-1.1	1.049	1.048	-0.0002
P2B	2	62	Potentilla fruticosa	C: Petal Edge	45C	44	299.5	317.6	317.9	318.3	-0.7	1.029	1.029	-0.0005
P2B	2	62	Potentilla fruticosa	A: Repro Struc	45C	44	299.5	317.6	316.5	316.9	0.7	0.944	0.944	0.0003
P2B	2	62	Potentilla fruticosa	B: Petal Base	45C	44	299.5	317.6	317.6	318	-0.4	1.011	1.011	0
P3B	3	63	Potentilla fruticosa	C: Petal Edge	45C	44	299.5	317.2	317.1	317.5	-0.3	1.005	1.005	0
P3B	3	63	Potentilla fruticosa	A: Repro Struc	45C	44	299.5	317.2	314.2	314.5	2.7	0.827	0.828	0.0005
P3B	3	63	Potentilla fruticosa	B: Petal Base	45C	44	299.5	317.2	317.6	318	-0.8	1.036	1.036	0
P4B	4	64	Potentilla fruticosa	C: Petal Edge	45C	44	299.5	318.2	318.1	318.5	-0.3	1.005	1.005	0
P4B	4	64	Potentilla fruticosa	A: Repro Struc	45C	44	299.5	318.2	314	314.4	3.8	0.768	0.768	0
P4B	4	64	Potentilla fruticosa	B: Petal Base	45C	44	299.5	318.2	317.5	317.9	0.3	0.97	0.97	0
P5B	5	65	Potentilla fruticosa	C: Petal Edge	45C	44	299.5	317.3	317.6	318	-0.7	1.029	1.029	0
P5B	5	65	Potentilla fruticosa	A: Repro Struc	45C	44	299.5	317.3	315.3	315.7	1.6	0.888	0.888	0
P5B	5	65	Potentilla fruticosa	B: Petal Base	45C	44	299.5	317.3	317.6	318	-0.7	1.029	1.029	0
P6B	6	66	Potentilla fruticosa	C: Petal Edge	45C	44	299.5	316.9	317.4	317.8	-0.9	1.042	1.042	0
P6B	6	66	Potentilla fruticosa	A: Repro Struc	45C	44	299.5	316.9	310.8	311	5.9	0.637	0.637	0
P6B	6	66	Potentilla fruticosa	B: Petal Base	45C	44	299.5	316.9	317.6	318	-1.1	1.055	1.055	0
P7B	7	67	Potentilla fruticosa	C: Petal Edge	45C	44	299.5	317.5	317.8	318.2	-0.7	1.029	1.029	0
P7B	7	67	Potentilla fruticosa	A: Repro Struc	45C	44	299.5	317.5	315.9	316.3	1.2	0.914	0.914	0
P7B	7	67	Potentilla fruticosa	B: Petal Base	45C	44	299.5	317.5	317.5	317.9	-0.4	1.011	1.011	0
P8B	8	68	Potentilla fruticosa	C: Petal Edge	45C	44	299.5	317.3	317.4	317.8	-0.5	1.017	1.017	0
P8B	8	68	Potentilla fruticosa	A: Repro Struc	45C	44	299.5	317.3	314.3	314.6	2.7	0.828	0.828	0
P8B	8	68	Potentilla fruticosa	B: Petal Base	45C	44	299.5	317.3	317.4	317.8	-0.5	1.017	1.017	0
P9B	9	69	Potentilla fruticosa	C: Petal Edge	45C	44	299.5	316.8	317.5	318	-1.2	1.055	1.055	0
P9B	9	69	Potentilla fruticosa	A: Repro Struc	45C	44	299.5	316.8	313.9	314.2	2.6	0.829	0.829	0
P9B	9	69	Potentilla fruticosa	B: Petal Base	45C	44	299.5	316.8	317.4	317.8	-1	1.049	1.049	0
P10B	10	70	Potentilla fruticosa	C: Petal Edge	45C	44	299.5	317.6	317.4	317.8	-0.2	0.999	0.999	0
P10B	10	70	Potentilla fruticosa	A: Repro Struc	45C	44	299.5	317.6	313.5	313.9	3.7	0.766	0.766	0
P10B	10	70	Potentilla fruticosa	B: Petal Base	45C	44	299.5	317.6	317.7	318.1	-0.5	1.017	1.017	0
P11B	11	71	Potentilla fruticosa	C: Petal Edge	45C	44	299.5	317.2	317.7	318.2	-1	1.042	1.042	0
P11B	11	71	Potentilla fruticosa	A: Repro Struc	45C	44	299.5	317.2	315.6	316	1.2	0.912	0.912	0.0002
P11B	11	71	Potentilla fruticosa	B: Petal Base	45C	44	299.5	317.2	317.4	317.8	-0.6	1.023	1.023	0
P12B	12	72	Potentilla fruticosa	C: Petal Edge	45C	44	299.5	317.2	317.7	318.2	-1	1.042	1.042	0
P12B	12	72	Potentilla fruticosa	A: Repro Struc	45C	44	299.5	317.2	315.5	315.9	1.3	0.906	0.906	0
P12B	12	72	Potentilla fruticosa	B: Petal Base	45C	44	299.5	317.2	317.8	318.2	-1	1.048	1.048	0
