# Supplementary material for: Floral infrared emissivity estimates using simple tools
Source: Plant Methods. 2021 Feb 25;17:23. doi: 10.1186/s13007-021-00721-w (PMC7905901; doi:10.1186/s13007-021-00721-w)
Supplement: Supplementary file 8 — Additional file 8. Thermocouple estimation IR images. File containing the thermal imaging (and paired photographs) of all images used in data collection for the thermocouple protocol. Images are sorted by species and then by individual flower, flower file names are formatted as [flower identifier used for sorting e.g. ‘D’][number]. [file 13007_2021_721_MOESM8_ESM.zip]

Archive with 1,803 entries (1,592 files):
- Thermocouple IR images/Bellis/
- Thermocouple IR images/Bellis/D1/
- Thermocouple IR images/Bellis/D1/DC_4874.jpg
- Thermocouple IR images/Bellis/D1/DC_4876.jpg
- Thermocouple IR images/Bellis/D1/DC_4878.jpg
- Thermocouple IR images/Bellis/D1/DC_4880.jpg
- Thermocouple IR images/Bellis/D1/IR_4873.jpg
- Thermocouple IR images/Bellis/D1/IR_4875.jpg
- Thermocouple IR images/Bellis/D1/IR_4877.jpg
- Thermocouple IR images/Bellis/D1/IR_4879.jpg
- Thermocouple IR images/Bellis/D1/Thumbs.db
- Thermocouple IR images/Bellis/D10/
- Thermocouple IR images/Bellis/D10/DC_42388.jpg
- Thermocouple IR images/Bellis/D10/DC_42390.jpg
- Thermocouple IR images/Bellis/D10/DC_42392.jpg
- Thermocouple IR images/Bellis/D10/DC_42394.jpg
- Thermocouple IR images/Bellis/D10/IR_42387.jpg
- Thermocouple IR images/Bellis/D10/IR_42389.jpg
- Thermocouple IR images/Bellis/D10/IR_42391.jpg
- Thermocouple IR images/Bellis/D10/IR_42393.jpg
- Thermocouple IR images/Bellis/D10/Thumbs.db
- Thermocouple IR images/Bellis/D11/
- Thermocouple IR images/Bellis/D11/DC_42396.jpg
- Thermocouple IR images/Bellis/D11/DC_42398.jpg
- Thermocouple IR images/Bellis/D11/DC_42400.jpg
- Thermocouple IR images/Bellis/D11/IR_42395.jpg
- Thermocouple IR images/Bellis/D11/IR_42397.jpg
- Thermocouple IR images/Bellis/D11/IR_42399.jpg
- Thermocouple IR images/Bellis/D11/Thumbs.db
- Thermocouple IR images/Bellis/D12/
- Thermocouple IR images/Bellis/D12/DC_42402.jpg
- Thermocouple IR images/Bellis/D12/DC_42404.jpg
- Thermocouple IR images/Bellis/D12/DC_42406.jpg
- Thermocouple IR images/Bellis/D12/DC_42408.jpg
- Thermocouple IR images/Bellis/D12/IR_42401.jpg
- Thermocouple IR images/Bellis/D12/IR_42403.jpg
- Thermocouple IR images/Bellis/D12/IR_42405.jpg
- Thermocouple IR images/Bellis/D12/IR_42407.jpg
- Thermocouple IR images/Bellis/D12/Thumbs.db
- Thermocouple IR images/Bellis/D13/
- Thermocouple IR images/Bellis/D13/DC_58462.jpg
- Thermocouple IR images/Bellis/D13/DC_58468.jpg
- Thermocouple IR images/Bellis/D13/DC_58472.jpg
- Thermocouple IR images/Bellis/D13/DC_58474.jpg
- Thermocouple IR images/Bellis/D13/IR_58461.jpg
- Thermocouple IR images/Bellis/D13/IR_58467.jpg
- Thermocouple IR images/Bellis/D13/IR_58471.jpg
- Thermocouple IR images/Bellis/D13/IR_58473.jpg
- Thermocouple IR images/Bellis/D14/
- Thermocouple IR images/Bellis/D14/DC_58562.jpg
- Thermocouple IR images/Bellis/D14/DC_58564.jpg
- Thermocouple IR images/Bellis/D14/DC_58568.jpg
- Thermocouple IR images/Bellis/D14/DC_58570.jpg
- Thermocouple IR images/Bellis/D14/IR_58561.jpg
- Thermocouple IR images/Bellis/D14/IR_58563.jpg
- Thermocouple IR images/Bellis/D14/IR_58567.jpg
- Thermocouple IR images/Bellis/D14/IR_58569.jpg
- Thermocouple IR images/Bellis/D15/
- Thermocouple IR images/Bellis/D15/DC_58600.jpg
- Thermocouple IR images/Bellis/D15/DC_58604.jpg
- Thermocouple IR images/Bellis/D15/DC_58608.jpg
- Thermocouple IR images/Bellis/D15/DC_58610.jpg
- Thermocouple IR images/Bellis/D15/IR_58599.jpg
- Thermocouple IR images/Bellis/D15/IR_58603.jpg
- Thermocouple IR images/Bellis/D15/IR_58607.jpg
- Thermocouple IR images/Bellis/D15/IR_58609.jpg
- Thermocouple IR images/Bellis/D16/
- Thermocouple IR images/Bellis/D16/DC_58648.jpg
- Thermocouple IR images/Bellis/D16/DC_58650.jpg
- Thermocouple IR images/Bellis/D16/DC_58652.jpg
- Thermocouple IR images/Bellis/D16/DC_58654.jpg
- Thermocouple IR images/Bellis/D16/IR_58647.jpg
- Thermocouple IR images/Bellis/D16/IR_58649.jpg
- Thermocouple IR images/Bellis/D16/IR_58651.jpg
- Thermocouple IR images/Bellis/D16/IR_58653.jpg
- Thermocouple IR images/Bellis/D17/
- Thermocouple IR images/Bellis/D17/DC_58656.jpg
- Thermocouple IR images/Bellis/D17/DC_58658.jpg
- Thermocouple IR images/Bellis/D17/DC_58662.jpg
- Thermocouple IR images/Bellis/D17/DC_58664.jpg
- Thermocouple IR images/Bellis/D17/IR_58655.jpg
- Thermocouple IR images/Bellis/D17/IR_58657.jpg
- Thermocouple IR images/Bellis/D17/IR_58661.jpg
- Thermocouple IR images/Bellis/D17/IR_58663.jpg
- Thermocouple IR images/Bellis/D17/Thumbs.db
- Thermocouple IR images/Bellis/D18/
- Thermocouple IR images/Bellis/D18/DC_74888.jpg
- Thermocouple IR images/Bellis/D18/DC_74892.jpg
- Thermocouple IR images/Bellis/D18/DC_74896.jpg
- Thermocouple IR images/Bellis/D18/DC_74898.jpg
- Thermocouple IR images/Bellis/D18/IR_74887.jpg
- Thermocouple IR images/Bellis/D18/IR_74891.jpg
- Thermocouple IR images/Bellis/D18/IR_74895.jpg
- Thermocouple IR images/Bellis/D18/IR_74897.jpg
- Thermocouple IR images/Bellis/D19/
- Thermocouple IR images/Bellis/D19/DC_74900.jpg
- Thermocouple IR images/Bellis/D19/DC_74902.jpg
- Thermocouple IR images/Bellis/D19/DC_74906.jpg
- Thermocouple IR images/Bellis/D19/IR_74899.jpg
- Thermocouple IR images/Bellis/D19/IR_74901.jpg
- Thermocouple IR images/Bellis/D19/IR_74905.jpg
- Thermocouple IR images/Bellis/D19/Thumbs.db
- Thermocouple IR images/Bellis/D2/
- Thermocouple IR images/Bellis/D2/DC_4882.jpg
- Thermocouple IR images/Bellis/D2/DC_4884.jpg
- Thermocouple IR images/Bellis/D2/DC_4886.jpg
- Thermocouple IR images/Bellis/D2/IR_4881.jpg
- Thermocouple IR images/Bellis/D2/IR_4883.jpg
- Thermocouple IR images/Bellis/D2/IR_4885.jpg
- Thermocouple IR images/Bellis/D2/Thumbs.db
- Thermocouple IR images/Bellis/D3/
- Thermocouple IR images/Bellis/D3/DC_4888.jpg
- Thermocouple IR images/Bellis/D3/DC_4892.jpg
- Thermocouple IR images/Bellis/D3/DC_4896.jpg
- Thermocouple IR images/Bellis/D3/DC_4898.jpg
- Thermocouple IR images/Bellis/D3/IR_4887.jpg
- Thermocouple IR images/Bellis/D3/IR_4891.jpg
- Thermocouple IR images/Bellis/D3/IR_4895.jpg
- Thermocouple IR images/Bellis/D3/IR_4897.jpg
- Thermocouple IR images/Bellis/D3/Thumbs.db
- Thermocouple IR images/Bellis/D4/
- Thermocouple IR images/Bellis/D4/DC_4902.jpg
- Thermocouple IR images/Bellis/D4/DC_4904.jpg
- Thermocouple IR images/Bellis/D4/DC_4906.jpg
- Thermocouple IR images/Bellis/D4/DC_4908.jpg
- Thermocouple IR images/Bellis/D4/IR_4901.jpg
- Thermocouple IR images/Bellis/D4/IR_4903.jpg
- Thermocouple IR images/Bellis/D4/IR_4905.jpg
- Thermocouple IR images/Bellis/D4/IR_4907.jpg
- Thermocouple IR images/Bellis/D4/Thumbs.db
- Thermocouple IR images/Bellis/D5/
- Thermocouple IR images/Bellis/D5/DC_4910.jpg
- Thermocouple IR images/Bellis/D5/DC_4914.jpg
- Thermocouple IR images/Bellis/D5/IR_4909.jpg
- Thermocouple IR images/Bellis/D5/IR_4913.jpg
- Thermocouple IR images/Bellis/D5/Thumbs.db
- Thermocouple IR images/Bellis/D6/
- Thermocouple IR images/Bellis/D6/DC_4916.jpg
- Thermocouple IR images/Bellis/D6/DC_4918.jpg
- Thermocouple IR images/Bellis/D6/DC_4920.jpg
- Thermocouple IR images/Bellis/D6/IR_4915.jpg
- Thermocouple IR images/Bellis/D6/IR_4917.jpg
- Thermocouple IR images/Bellis/D6/IR_4919.jpg
- Thermocouple IR images/Bellis/D6/Thumbs.db
- Thermocouple IR images/Bellis/D7/
- Thermocouple IR images/Bellis/D7/DC_42326.jpg
- Thermocouple IR images/Bellis/D7/DC_42328.jpg
- Thermocouple IR images/Bellis/D7/DC_42330.jpg
- Thermocouple IR images/Bellis/D7/DC_42332.jpg
- Thermocouple IR images/Bellis/D7/IR_42325.jpg
- Thermocouple IR images/Bellis/D7/IR_42327.jpg
- Thermocouple IR images/Bellis/D7/IR_42329.jpg
- Thermocouple IR images/Bellis/D7/IR_42331.jpg
- Thermocouple IR images/Bellis/D7/Thumbs.db
- Thermocouple IR images/Bellis/D8/
- Thermocouple IR images/Bellis/D8/DC_42334.jpg
- Thermocouple IR images/Bellis/D8/DC_42336.jpg
- Thermocouple IR images/Bellis/D8/DC_42338.jpg
- Thermocouple IR images/Bellis/D8/IR_42333.jpg
- Thermocouple IR images/Bellis/D8/IR_42335.jpg
- Thermocouple IR images/Bellis/D8/IR_42337.jpg
- Thermocouple IR images/Bellis/D8/Thumbs.db
- Thermocouple IR images/Bellis/D9/
- Thermocouple IR images/Bellis/D9/DC_42380.jpg
- Thermocouple IR images/Bellis/D9/DC_42382.jpg
- Thermocouple IR images/Bellis/D9/DC_42384.jpg
- Thermocouple IR images/Bellis/D9/DC_42386.jpg
- Thermocouple IR images/Bellis/D9/IR_42379.jpg
- Thermocouple IR images/Bellis/D9/IR_42381.jpg
- Thermocouple IR images/Bellis/D9/IR_42383.jpg
- Thermocouple IR images/Bellis/D9/IR_42385.jpg
- Thermocouple IR images/Bellis/D9/Thumbs.db
- Thermocouple IR images/Campanula/
- Thermocouple IR images/Campanula/camp1/
- Thermocouple IR images/Campanula/camp1/DC_18952.jpg
- Thermocouple IR images/Campanula/camp1/DC_18954.jpg
- Thermocouple IR images/Campanula/camp1/DC_18956.jpg
- Thermocouple IR images/Campanula/camp1/DC_18958.jpg
- Thermocouple IR images/Campanula/camp1/IR_18951.jpg
- Thermocouple IR images/Campanula/camp1/IR_18953.jpg
- Thermocouple IR images/Campanula/camp1/IR_18955.jpg
- Thermocouple IR images/Campanula/camp1/IR_18957.jpg
- Thermocouple IR images/Campanula/camp10/
- Thermocouple IR images/Campanula/camp10/DC_42560.jpg
- Thermocouple IR images/Campanula/camp10/DC_42562.jpg
- Thermocouple IR images/Campanula/camp10/DC_42564.jpg
- Thermocouple IR images/Campanula/camp10/DC_42566.jpg
- Thermocouple IR images/Campanula/camp10/IR_42559.jpg
- Thermocouple IR images/Campanula/camp10/IR_42561.jpg
- Thermocouple IR images/Campanula/camp10/IR_42563.jpg
- Thermocouple IR images/Campanula/camp10/IR_42565.jpg
- Thermocouple IR images/Campanula/camp10/Thumbs.db
- Thermocouple IR images/Campanula/camp11/
- Thermocouple IR images/Campanula/camp11/DC_42568.jpg
- Thermocouple IR images/Campanula/camp11/DC_42570.jpg
- Thermocouple IR images/Campanula/camp11/DC_42572.jpg
- Thermocouple IR images/Campanula/camp11/DC_42574.jpg
- Thermocouple IR images/Campanula/camp11/IR_42567.jpg
- Thermocouple IR images/Campanula/camp11/IR_42569.jpg
- Thermocouple IR images/Campanula/camp11/IR_42571.jpg
- Thermocouple IR images/Campanula/camp11/IR_42573.jpg
- Thermocouple IR images/Campanula/camp11/Thumbs.db
- Thermocouple IR images/Campanula/camp12/
- Thermocouple IR images/Campanula/camp12/DC_42576.jpg
- Thermocouple IR images/Campanula/camp12/DC_42578.jpg
- Thermocouple IR images/Campanula/camp12/DC_42580.jpg
- Thermocouple IR images/Campanula/camp12/DC_42582.jpg
- Thermocouple IR images/Campanula/camp12/IR_42575.jpg
- Thermocouple IR images/Campanula/camp12/IR_42577.jpg
- Thermocouple IR images/Campanula/camp12/IR_42579.jpg
- Thermocouple IR images/Campanula/camp12/IR_42581.jpg
- Thermocouple IR images/Campanula/camp12/Thumbs.db
- Thermocouple IR images/Campanula/camp13/
- Thermocouple IR images/Campanula/camp13/DC_58444.jpg
- Thermocouple IR images/Campanula/camp13/DC_58446.jpg
- Thermocouple IR images/Campanula/camp13/DC_58448.jpg
- Thermocouple IR images/Campanula/camp13/DC_58450.jpg
- Thermocouple IR images/Campanula/camp13/IR_58443.jpg
- Thermocouple IR images/Campanula/camp13/IR_58445.jpg
- Thermocouple IR images/Campanula/camp13/IR_58447.jpg
- Thermocouple IR images/Campanula/camp13/IR_58449.jpg
- Thermocouple IR images/Campanula/camp14/
- Thermocouple IR images/Campanula/camp14/DC_58476.jpg
- Thermocouple IR images/Campanula/camp14/DC_58482.jpg
- Thermocouple IR images/Campanula/camp14/DC_58484.jpg
- Thermocouple IR images/Campanula/camp14/DC_58488.jpg
- Thermocouple IR images/Campanula/camp14/IR_58475.jpg
- Thermocouple IR images/Campanula/camp14/IR_58481.jpg
- Thermocouple IR images/Campanula/camp14/IR_58483.jpg
- Thermocouple IR images/Campanula/camp14/IR_58487.jpg
- Thermocouple IR images/Campanula/camp15/
- Thermocouple IR images/Campanula/camp15/DC_58506.jpg
- Thermocouple IR images/Campanula/camp15/DC_58508.jpg
- Thermocouple IR images/Campanula/camp15/DC_58510.jpg
- Thermocouple IR images/Campanula/camp15/DC_58512.jpg
- Thermocouple IR images/Campanula/camp15/IR_58505.jpg
- Thermocouple IR images/Campanula/camp15/IR_58507.jpg
- Thermocouple IR images/Campanula/camp15/IR_58509.jpg
- Thermocouple IR images/Campanula/camp15/IR_58511.jpg
- Thermocouple IR images/Campanula/camp16/
- Thermocouple IR images/Campanula/camp16/DC_58586.jpg
- Thermocouple IR images/Campanula/camp16/DC_58590.jpg
- Thermocouple IR images/Campanula/camp16/DC_58594.jpg
- Thermocouple IR images/Campanula/camp16/DC_58596.jpg
- Thermocouple IR images/Campanula/camp16/IR_58585.jpg
- Thermocouple IR images/Campanula/camp16/IR_58589.jpg
- Thermocouple IR images/Campanula/camp16/IR_58593.jpg
- Thermocouple IR images/Campanula/camp16/IR_58595.jpg
- Thermocouple IR images/Campanula/camp17/
- Thermocouple IR images/Campanula/camp17/DC_58612.jpg
- Thermocouple IR images/Campanula/camp17/DC_58616.jpg
- Thermocouple IR images/Campanula/camp17/DC_58618.jpg
- Thermocouple IR images/Campanula/camp17/DC_58624.jpg
- Thermocouple IR images/Campanula/camp17/IR_58611.jpg
- Thermocouple IR images/Campanula/camp17/IR_58615.jpg
- Thermocouple IR images/Campanula/camp17/IR_58617.jpg
- Thermocouple IR images/Campanula/camp17/IR_58623.jpg
- Thermocouple IR images/Campanula/camp18/
- Thermocouple IR images/Campanula/camp18/DC_58626.jpg
- Thermocouple IR images/Campanula/camp18/DC_58634.jpg
- Thermocouple IR images/Campanula/camp18/DC_58640.jpg
- Thermocouple IR images/Campanula/camp18/DC_58644.jpg
- Thermocouple IR images/Campanula/camp18/IR_58625.jpg
- Thermocouple IR images/Campanula/camp18/IR_58633.jpg
- Thermocouple IR images/Campanula/camp18/IR_58639.jpg
- Thermocouple IR images/Campanula/camp18/IR_58643.jpg
- Thermocouple IR images/Campanula/camp19/
- Thermocouple IR images/Campanula/camp19/DC_75200.jpg
- Thermocouple IR images/Campanula/camp19/DC_75202.jpg
- Thermocouple IR images/Campanula/camp19/DC_75206.jpg
- Thermocouple IR images/Campanula/camp19/IR_75199.jpg
- Thermocouple IR images/Campanula/camp19/IR_75201.jpg
- Thermocouple IR images/Campanula/camp19/IR_75205.jpg
- Thermocouple IR images/Campanula/camp2/
- Thermocouple IR images/Campanula/camp2/DC_18960.jpg
- Thermocouple IR images/Campanula/camp2/DC_18962.jpg
- Thermocouple IR images/Campanula/camp2/DC_18964.jpg
- Thermocouple IR images/Campanula/camp2/DC_18968.jpg
- Thermocouple IR images/Campanula/camp2/IR_18959.jpg
- Thermocouple IR images/Campanula/camp2/IR_18961.jpg
- Thermocouple IR images/Campanula/camp2/IR_18963.jpg
- Thermocouple IR images/Campanula/camp2/IR_18967.jpg
- Thermocouple IR images/Campanula/camp20/
- Thermocouple IR images/Campanula/camp20/DC_75210.jpg
- Thermocouple IR images/Campanula/camp20/DC_75212.jpg
- Thermocouple IR images/Campanula/camp20/DC_75220.jpg
- Thermocouple IR images/Campanula/camp20/DC_75222.jpg
- Thermocouple IR images/Campanula/camp20/IR_75209.jpg
- Thermocouple IR images/Campanula/camp20/IR_75211.jpg
- Thermocouple IR images/Campanula/camp20/IR_75219.jpg
- Thermocouple IR images/Campanula/camp20/IR_75221.jpg
- Thermocouple IR images/Campanula/camp21/
- Thermocouple IR images/Campanula/camp21/DC_58574.jpg
- Thermocouple IR images/Campanula/camp21/DC_58578.jpg
- Thermocouple IR images/Campanula/camp21/DC_58582.jpg
- Thermocouple IR images/Campanula/camp21/DC_58584.jpg
- Thermocouple IR images/Campanula/camp21/IR_58573.jpg
- Thermocouple IR images/Campanula/camp21/IR_58577.jpg
- Thermocouple IR images/Campanula/camp21/IR_58581.jpg
- Thermocouple IR images/Campanula/camp21/IR_58583.jpg
[truncated: 1,503 more entries]
